# Supplementary material for: 2-Tri­fluoro­methyl-10H-benzo[4,5]imidazo[1,2-a]pyrimidin-4-one
Source: Acta Crystallogr Sect E Struct Rep Online. 2013 Sep 12;69(Pt 10):o1536. doi: 10.1107/S160053681302401X (PMC3790404; doi:10.1107/S160053681302401X)
Supplement: Supplementary file 1 [file e-69-o1536-sup1.cif]

##############################################################################
#                                                                            #
# This CIF contains the data in a paper accepted for publication in          #
# Acta Crystallographica Section E. It conforms to the requirements of       #
# Notes for Authors for Acta Crystallographica Section E, and has been       #
# peer reviewed under the auspices of the IUCr Commission on Journals.       #
#                                                                            #
# Full details of the Crystallographic Information File format               #
# are given in the paper "The Crystallographic Information File (CIF):       #
# a New Standard Archive File for Crystallography" by S. R. Hall, F. H.      #
# Allen and I. D. Brown [Acta Cryst. (1991), A47, 655-685].                  #
#                                                                            #
# The current version of the core CIF dictionary is obtainable from          #
# ftp://ftp.iucr.org/pub/cif_core.dic.                                       #
#                                                                            #
# Software is freely available for graphical display of the structure(s)     #
# in this CIF. For information consult the CIF software page                 #
# http://www.iucr.org/resources/cif/software.                                #
#                                                                            #
# This file may be used for bona fide research purposes within the           #
# scientific community so long as proper attribution is given to the journal # 
# article from which it was obtained.                                        #
#                                                                            #
##############################################################################
data_global
_audit_creation_method     'PLATON <TABLE ACC> option'
_journal_date_recd_electronic     2013-08-20
_journal_date_accepted     2013-08-27
_journal_name_full     'Acta Crystallographica, Section E'
_journal_year     2013
_journal_volume     69
_journal_issue     10
_journal_page_first     o1536
_journal_page_last     o1536
_journal_paper_category     QO
_journal_paper_doi     10.1107/S160053681302401X
_journal_coeditor_code     FF2117
_publ_contact_author_name     'Dr. M. Mahendra'
_publ_contact_author_address
;Department of Studies in Physics,
University of Mysore,
Mysore 570006,
Karnataka State,
India
;
_publ_contact_author_email     mahendra@physics.uni-mysore.ac.in
_publ_contact_author_fax     ?
_publ_contact_author_phone        .91E-306
_publ_section_title
;
2-Trifluoromethyl-10<i>H</i>-benzo[4,5]imidazo[1,2-<i>a</i>]pyrimidin-4-one
;
loop_
    _publ_author_name
    _publ_author_address
    'Chandra'
;
Department of Studies in Physics
Manasagangotri
University of Mysore
Mysore 570 006
India
;
    'Puttaraju, K. B.'
;
Department of Chemistry
Central College Campus
Bangalore University
Bangalore 560 001
India
;
    'Shivashankar, K.'
;
Department of Chemistry
Central College Campus
Bangalore University
Bangalore 560 001
India
;
    'Jithesh Babu, E. A.'
;
Department of Studies in Physics
Manasagangotri
University of Mysore
Mysore 570 006
India
;
    'Mahendra, M.'
;
Department of Studies in Physics
Manasagangotri
University of Mysore
Mysore 570 006
India
;
data_I
_chemical_name_systematic
;
2-Trifluoromethyl-10<i>H</i>-benzo[4,5]imidazo[1,2-<i>a</i>]pyrimidin-4-one
;
_chemical_name_common     ?
_chemical_formula_moiety     'C11 H6 F3 N3 O'
_chemical_formula_sum     'C11 H6 F3 N3 O'
_chemical_formula_structural     ?
_chemical_formula_iupac     'C11 H6 F3 N3 O'
_chemical_formula_weight     253.19
_chemical_melting_point     ?
_symmetry_cell_setting     monoclinic
_symmetry_space_group_name_H-M     'C 2/c'
_symmetry_space_group_name_Hall     '-C 2yc'
loop_
    _symmetry_equiv_pos_site_id
    _symmetry_equiv_pos_as_xyz
    1 x,y,z
    2 -x,y,1/2-z
    3 -x,-y,-z
    4 x,-y,1/2+z
    5 1/2+x,1/2+y,z
    6 1/2-x,1/2+y,1/2-z
    7 1/2-x,1/2-y,-z
    8 1/2+x,1/2-y,1/2+z
_cell_length_a     20.940(3)
_cell_length_b     13.760(3)
_cell_length_c     7.2852(11)
_cell_angle_alpha     90
_cell_angle_beta     96.369(4)
_cell_angle_gamma     90
_cell_volume     2086.2(6)
_cell_formula_units_Z     8
_cell_measurement_reflns_used     1846
_cell_measurement_theta_min     1.77
_cell_measurement_theta_max     25.00
_cell_measurement_temperature     273
_cell_special_details
;
;
_exptl_crystal_description     'block'
_exptl_crystal_colour     'yellow'
_exptl_crystal_size_max     0.30
_exptl_crystal_size_mid     0.25
_exptl_crystal_size_min     0.20
_exptl_crystal_size_rad     ?
_exptl_crystal_density_diffrn     1.612
_exptl_crystal_density_meas     ?
_exptl_crystal_density_method     'Not Measured'
_exptl_crystal_F_000     1024
_exptl_absorpt_coefficient_mu     0.144
_exptl_absorpt_correction_type     none
_exptl_absorpt_process_details     ?
_exptl_absorpt_correction_T_min     ?
_exptl_absorpt_correction_T_max     ?
_exptl_special_details
;
;
_diffrn_ambient_temperature     273
_diffrn_radiation_type     'MoK\a'
_diffrn_radiation_wavelength     0.71073
_diffrn_radiation_source     ?
_diffrn_radiation_monochromator     ?
_diffrn_measurement_device_type     'Bruker APEXII CCD area-detector'
_diffrn_measurement_method     '\w and \f scans'
_diffrn_detector_area_resol_mean     ?
_diffrn_reflns_number     9665
_diffrn_reflns_av_R_equivalents     0.0223
_diffrn_reflns_av_sigmaI/netI     0.0139
_diffrn_reflns_theta_min     1.77
_diffrn_reflns_theta_max     25.00
_diffrn_reflns_theta_full     25.00
_diffrn_measured_fraction_theta_max     0.999
_diffrn_measured_fraction_theta_full     0.999
_diffrn_reflns_limit_h_min     -24
_diffrn_reflns_limit_h_max     24
_diffrn_reflns_limit_k_min     -16
_diffrn_reflns_limit_k_max     16
_diffrn_reflns_limit_l_min     -8
_diffrn_reflns_limit_l_max     8
_diffrn_reflns_reduction_process
;
;
_refine_special_details
;
Refinement on <i>F</i>^2^ for ALL reflections except those flagged by the user
for potential systematic errors. Weighted <i>R</i>-factors <i>wR</i> and all
goodnesses of fit <i>S</i> are based on <i>F</i>^2^, conventional
<i>R</i>-factors <i>R</i> are based on <i>F</i>, with <i>F</i> set to zero for
negative <i>F</i>^2^. The observed criterion of <i>F</i>^2^ > \s(<i>F</i>^2^)
is used only for calculating -<i>R</i>-factor-obs <i>etc</i>. and is not
relevant to the choice of reflections for refinement. <i>R</i>-factors based
on <i>F</i>^2^ are statistically about twice as large as those based on
<i>F</i>, and <i>R</i>-factors based on ALL data will be even larger.
;
_reflns_number_total     1846
_reflns_number_gt     1603
_reflns_threshold_expression     I>2\s(I)
_refine_ls_structure_factor_coef     Fsqd
_refine_ls_matrix_type     full
_refine_ls_R_factor_all     0.0550
_refine_ls_R_factor_gt     0.0495
_refine_ls_wR_factor_gt     0.1374
_refine_ls_wR_factor_ref     0.1429
_refine_ls_goodness_of_fit_ref     1.057
_refine_ls_restrained_S_all     1.057
_refine_ls_number_reflns     1846
_refine_ls_number_parameters     164
_refine_ls_number_restraints     0
_refine_ls_number_constraints     ?
_refine_ls_hydrogen_treatment     constr
_refine_ls_weighting_scheme     calc
_refine_ls_weighting_details
         'calc w=1/[\s^2^(Fo^2^)+(0.0749P)^2^+1.7218P] where P=(Fo^2^+2Fc^2^)/3'
_atom_sites_solution_hydrogens     geom
_atom_sites_solution_primary     direct
_atom_sites_solution_secondary     difmap
_refine_ls_shift/su_max     0.000
_refine_ls_shift/su_mean     0.000
_refine_diff_density_max     0.416
_refine_diff_density_min     -0.368
_refine_ls_extinction_method     'SHELXL97 (Sheldrick, 2008)'
_refine_ls_extinction_coef     0.0057(9)
_refine_ls_extinction_expression
                                  'FC^*^=KFC[1+0.001XFC^2^\L^3^/SIN(2\Q)]^-1/4^'
_refine_ls_abs_structure_details     ?
_refine_ls_abs_structure_Flack     .
loop_
    _atom_type_symbol
    _atom_type_description
    _atom_type_scat_dispersion_real
    _atom_type_scat_dispersion_imag
    _atom_type_scat_source
    O O 0.0106 0.0060 'International Tables Vol C Tables 4.2.6.8 and 6.1.1.4'
    N N 0.0061 0.0033 'International Tables Vol C Tables 4.2.6.8 and 6.1.1.4'
    F F 0.0171 0.0103 'International Tables Vol C Tables 4.2.6.8 and 6.1.1.4'
    H H 0.0000 0.0000 'International Tables Vol C Tables 4.2.6.8 and 6.1.1.4'
    C C 0.0033 0.0016 'International Tables Vol C Tables 4.2.6.8 and 6.1.1.4'
_computing_data_collection     'APEX2 (Bruker, 2009)'
_computing_cell_refinement     'SAINT (Bruker, 2009)'
_computing_data_reduction     'SAINT (Bruker, 2009)'
_computing_structure_solution     'SHELXS97 (Sheldrick, 2008)'
_computing_structure_refinement     'SHELXL97 (Sheldrick, 2008)'
_computing_molecular_graphics     'PLATON (Spek, 2009)'
_computing_publication_material     'SHELXL97 (Sheldrick, 2008)'
loop_
    _atom_site_type_symbol
    _atom_site_label
    _atom_site_fract_x
    _atom_site_fract_y
    _atom_site_fract_z
    _atom_site_U_iso_or_equiv
    _atom_site_thermal_displace_type
    _atom_site_calc_flag
    _atom_site_refinement_flags
    _atom_site_occupancy
    F F16 0.47675(10) 0.39833(15) 0.5311(4) 0.1414(12) Uani . . 1.000
    F F17 0.42292(10) 0.28999(15) 0.6463(3) 0.1136(9) Uani . . 1.000
    F F18 0.45363(9) 0.26760(18) 0.3881(3) 0.1191(9) Uani . . 1.000
    O O15 0.29126(9) 0.60626(10) 0.2890(3) 0.0714(6) Uani . . 1.000
    N N1 0.21914(9) 0.30385(11) 0.1890(2) 0.0536(6) Uani . . 1.000
    N N8 0.25963(8) 0.44972(11) 0.2391(2) 0.0447(5) Uani . . 1.000
    N N10 0.32492(9) 0.31321(12) 0.3422(3) 0.0542(6) Uani . . 1.000
    C C2 0.17285(10) 0.36901(14) 0.1150(3) 0.0487(6) Uani . . 1.000
    C C3 0.11203(12) 0.35408(18) 0.0256(3) 0.0600(8) Uani . . 1.000
    C C4 0.07724(12) 0.43589(19) -0.0316(3) 0.0642(8) Uani . . 1.000
    C C5 0.10216(12) 0.52902(18) -0.0013(3) 0.0630(8) Uani . . 1.000
    C C6 0.16278(11) 0.54443(15) 0.0884(3) 0.0543(7) Uani . . 1.000
    C C7 0.19775(10) 0.46220(13) 0.1455(3) 0.0456(6) Uani . . 1.000
    C C9 0.27155(10) 0.35158(13) 0.2628(3) 0.0469(6) Uani . . 1.000
    C C11 0.36977(11) 0.37977(15) 0.4020(3) 0.0539(7) Uani . . 1.000
    C C12 0.43075(12) 0.33566(19) 0.4922(4) 0.0703(9) Uani . . 1.000
    C C13 0.36306(11) 0.47831(15) 0.3890(3) 0.0559(7) Uani . . 1.000
    C C14 0.30517(11) 0.51983(13) 0.3069(3) 0.0508(7) Uani . . 1.000
    H H1 0.21480 0.24170 0.18780 0.0640 Uiso calc R 1.000
    H H3 0.09530 0.29190 0.00490 0.0720 Uiso calc R 1.000
    H H4 0.03600 0.42860 -0.09210 0.0770 Uiso calc R 1.000
    H H5 0.07720 0.58230 -0.04260 0.0760 Uiso calc R 1.000
    H H6 0.17940 0.60660 0.10930 0.0650 Uiso calc R 1.000
    H H13 0.39690 0.51840 0.43460 0.0670 Uiso calc R 1.000
loop_
    _atom_site_aniso_label
    _atom_site_aniso_U_11
    _atom_site_aniso_U_22
    _atom_site_aniso_U_33
    _atom_site_aniso_U_12
    _atom_site_aniso_U_13
    _atom_site_aniso_U_23
    F16 0.0922(14) 0.0935(14) 0.221(3) -0.0293(11) -0.0608(16) 0.0449(15)
    F17 0.1047(14) 0.1321(17) 0.1016(13) 0.0193(12) 0.0007(10) 0.0543(12)
    F18 0.0868(12) 0.1397(18) 0.1283(16) 0.0457(12) 0.0013(11) -0.0196(14)
    O15 0.0854(12) 0.0276(7) 0.1030(13) -0.0046(7) 0.0190(10) -0.0015(7)
    N1 0.0663(11) 0.0265(8) 0.0674(11) -0.0028(7) 0.0048(9) -0.0015(7)
    N8 0.0584(10) 0.0277(8) 0.0497(9) -0.0007(7) 0.0139(7) -0.0005(6)
    N10 0.0630(11) 0.0337(9) 0.0653(11) 0.0000(8) 0.0046(9) 0.0000(7)
    C2 0.0595(12) 0.0390(10) 0.0489(11) 0.0001(8) 0.0118(9) 0.0002(8)
    C3 0.0668(14) 0.0560(13) 0.0573(12) -0.0062(11) 0.0079(11) -0.0034(10)
    C4 0.0621(14) 0.0758(16) 0.0549(13) 0.0070(12) 0.0071(10) 0.0027(11)
    C5 0.0699(15) 0.0645(15) 0.0564(13) 0.0181(11) 0.0154(11) 0.0111(10)
    C6 0.0710(14) 0.0396(10) 0.0554(12) 0.0065(9) 0.0208(10) 0.0047(9)
    C7 0.0576(12) 0.0371(10) 0.0446(10) 0.0020(8) 0.0162(9) 0.0010(8)
    C9 0.0609(12) 0.0282(9) 0.0527(11) -0.0008(8) 0.0106(9) -0.0004(8)
    C11 0.0632(13) 0.0455(11) 0.0536(12) -0.0033(9) 0.0089(10) 0.0026(9)
    C12 0.0673(15) 0.0603(14) 0.0817(17) -0.0031(12) 0.0017(13) 0.0072(13)
    C13 0.0650(13) 0.0440(11) 0.0592(12) -0.0128(10) 0.0093(10) -0.0030(9)
    C14 0.0674(13) 0.0311(10) 0.0565(11) -0.0066(9) 0.0189(10) -0.0023(8)
_geom_special_details
;
Bond distances, angles <i>etc</i>. have been calculated using the rounded
fractional coordinates. All su's are estimated from the variances of the
(full) variance-covariance matrix. The cell e.s.d.'s are taken into account in
the estimation of distances, angles and torsion angles
;
loop_
    _geom_bond_atom_site_label_1
    _geom_bond_atom_site_label_2
    _geom_bond_site_symmetry_1
    _geom_bond_site_symmetry_2
    _geom_bond_distance
    _geom_bond_publ_flag
    F16 C12 . . 1.301(3) no
    F17 C12 . . 1.313(4) no
    F18 C12 . . 1.328(4) no
    O15 C14 . . 1.228(2) no
    N1 C2 . . 1.385(3) no
    N1 C9 . . 1.339(3) no
    N8 C7 . . 1.406(3) no
    N8 C9 . . 1.381(2) no
    N8 C14 . . 1.407(3) no
    N10 C9 . . 1.311(3) no
    N10 C11 . . 1.349(3) no
    N1 H1 . . 0.8600 no
    C2 C3 . . 1.380(3) no
    C2 C7 . . 1.393(3) no
    C3 C4 . . 1.380(4) no
    C4 C5 . . 1.392(4) no
    C5 C6 . . 1.378(3) no
    C6 C7 . . 1.386(3) no
    C11 C13 . . 1.365(3) no
    C11 C12 . . 1.498(3) no
    C13 C14 . . 1.412(3) no
    C3 H3 . . 0.9300 no
    C4 H4 . . 0.9300 no
    C5 H5 . . 0.9300 no
    C6 H6 . . 0.9300 no
    C13 H13 . . 0.9300 no
loop_
    _geom_contact_atom_site_label_1
    _geom_contact_atom_site_label_2
    _geom_contact_distance
    _geom_contact_site_symmetry_1
    _geom_contact_site_symmetry_2
    _geom_contact_publ_flag
    F16 F16 3.013(3) . 3_666 no
    F17 N10 2.866(3) . . no
    F17 C3 3.251(3) . 7_556 no
    F18 F18 2.947(3) . 2_655 no
    F18 N10 2.751(3) . . no
    F16 H13 2.8700 . 3_666 no
    F16 H13 2.4000 . . no
    F17 H3 2.8400 . 7_556 no
    O15 C6 3.037(3) . . no
    O15 N1 2.734(2) . 6_555 no
    O15 H6 2.5500 . . no
    O15 H1 1.8800 . 6_555 no
    N1 N8 2.194(2) . . no
    N1 O15 2.734(2) . 6_545 no
    N8 N1 2.194(2) . . no
    N8 C6 3.426(3) . 4_565 no
    N8 C14 3.415(3) . 4_564 no
    N10 F17 2.866(3) . . no
    N10 F18 2.751(3) . . no
    N10 H6 2.8700 . 6_545 no
    C2 C5 3.591(3) . 4_565 no
    C3 F17 3.251(3) . 7_556 no
    C4 C5 3.551(3) . 4_564 no
    C4 C6 3.471(3) . 4_564 no
    C5 C6 3.523(3) . 4_564 no
    C5 C2 3.591(3) . 4_564 no
    C5 C4 3.551(3) . 4_565 no
    C5 C7 3.433(3) . 4_564 no
    C6 C4 3.471(3) . 4_565 no
    C6 O15 3.037(3) . . no
    C6 N8 3.426(3) . 4_564 no
    C6 C5 3.523(3) . 4_565 no
    C6 C7 3.388(3) . 4_564 no
    C7 C5 3.433(3) . 4_565 no
    C7 C6 3.388(3) . 4_565 no
    C7 C14 3.527(3) . 4_564 no
    C13 C14 3.400(3) . 4_565 no
    C14 N8 3.415(3) . 4_565 no
    C14 C13 3.400(3) . 4_564 no
    C14 C7 3.527(3) . 4_565 no
    C5 H4 3.1000 . 3_565 no
    C14 H6 3.1000 . . no
    C14 H1 3.0800 . 6_555 no
    H1 O15 1.8800 . 6_545 no
    H1 C14 3.0800 . 6_545 no
    H3 F17 2.8400 . 7_556 no
    H4 C5 3.1000 . 3_565 no
    H6 O15 2.5500 . . no
    H6 C14 3.1000 . . no
    H6 N10 2.8700 . 6_555 no
    H13 F16 2.4000 . . no
    H13 F16 2.8700 . 3_666 no
loop_
    _geom_angle_atom_site_label_1
    _geom_angle_atom_site_label_2
    _geom_angle_atom_site_label_3
    _geom_angle_site_symmetry_1
    _geom_angle_site_symmetry_2
    _geom_angle_site_symmetry_3
    _geom_angle
    _geom_angle_publ_flag
    C2 N1 C9 . . . 110.23(16) no
    C7 N8 C9 . . . 108.92(16) no
    C7 N8 C14 . . . 129.70(16) no
    C9 N8 C14 . . . 121.38(17) no
    C9 N10 C11 . . . 113.45(17) no
    C2 N1 H1 . . . 125.00 no
    C9 N1 H1 . . . 125.00 no
    N1 C2 C3 . . . 131.05(19) no
    N1 C2 C7 . . . 107.49(18) no
    C3 C2 C7 . . . 121.5(2) no
    C2 C3 C4 . . . 116.7(2) no
    C3 C4 C5 . . . 121.8(2) no
    C4 C5 C6 . . . 121.8(2) no
    C5 C6 C7 . . . 116.4(2) no
    N8 C7 C2 . . . 105.87(16) no
    N8 C7 C6 . . . 132.28(18) no
    C2 C7 C6 . . . 121.9(2) no
    N1 C9 N8 . . . 107.50(17) no
    N8 C9 N10 . . . 125.63(18) no
    N1 C9 N10 . . . 126.87(17) no
    N10 C11 C13 . . . 126.1(2) no
    C12 C11 C13 . . . 120.6(2) no
    N10 C11 C12 . . . 113.30(19) no
    F16 C12 C11 . . . 113.7(2) no
    F16 C12 F17 . . . 106.9(3) no
    F16 C12 F18 . . . 106.7(2) no
    F18 C12 C11 . . . 112.3(2) no
    F17 C12 F18 . . . 103.8(2) no
    F17 C12 C11 . . . 112.8(2) no
    C11 C13 C14 . . . 120.6(2) no
    N8 C14 C13 . . . 112.83(16) no
    O15 C14 N8 . . . 118.9(2) no
    O15 C14 C13 . . . 128.3(2) no
    C2 C3 H3 . . . 122.00 no
    C4 C3 H3 . . . 122.00 no
    C3 C4 H4 . . . 119.00 no
    C5 C4 H4 . . . 119.00 no
    C4 C5 H5 . . . 119.00 no
    C6 C5 H5 . . . 119.00 no
    C5 C6 H6 . . . 122.00 no
    C7 C6 H6 . . . 122.00 no
    C11 C13 H13 . . . 120.00 no
    C14 C13 H13 . . . 120.00 no
loop_
    _geom_torsion_atom_site_label_1
    _geom_torsion_atom_site_label_2
    _geom_torsion_atom_site_label_3
    _geom_torsion_atom_site_label_4
    _geom_torsion_site_symmetry_1
    _geom_torsion_site_symmetry_2
    _geom_torsion_site_symmetry_3
    _geom_torsion_site_symmetry_4
    _geom_torsion
    _geom_torsion_publ_flag
    C9 N1 C2 C3 . . . . 179.8(2) no
    C9 N1 C2 C7 . . . . -0.4(2) no
    C2 N1 C9 N8 . . . . 0.6(2) no
    C2 N1 C9 N10 . . . . -178.9(2) no
    C9 N8 C7 C2 . . . . 0.4(2) no
    C9 N8 C7 C6 . . . . 179.9(2) no
    C14 N8 C7 C2 . . . . -178.33(19) no
    C14 N8 C7 C6 . . . . 1.2(4) no
    C7 N8 C9 N1 . . . . -0.6(2) no
    C7 N8 C9 N10 . . . . 178.9(2) no
    C14 N8 C9 N1 . . . . 178.23(17) no
    C14 N8 C9 N10 . . . . -2.2(3) no
    C7 N8 C14 O15 . . . . 1.5(3) no
    C7 N8 C14 C13 . . . . -178.26(19) no
    C9 N8 C14 O15 . . . . -177.0(2) no
    C9 N8 C14 C13 . . . . 3.2(3) no
    C11 N10 C9 N1 . . . . 179.3(2) no
    C11 N10 C9 N8 . . . . -0.1(3) no
    C9 N10 C11 C12 . . . . -179.9(2) no
    C9 N10 C11 C13 . . . . 1.3(3) no
    N1 C2 C3 C4 . . . . 179.7(2) no
    C7 C2 C3 C4 . . . . -0.1(3) no
    N1 C2 C7 N8 . . . . 0.0(2) no
    N1 C2 C7 C6 . . . . -179.6(2) no
    C3 C2 C7 N8 . . . . 179.80(19) no
    C3 C2 C7 C6 . . . . 0.2(3) no
    C2 C3 C4 C5 . . . . 0.2(3) no
    C3 C4 C5 C6 . . . . -0.4(4) no
    C4 C5 C6 C7 . . . . 0.5(3) no
    C5 C6 C7 N8 . . . . -179.9(2) no
    C5 C6 C7 C2 . . . . -0.4(3) no
    N10 C11 C12 F16 . . . . 172.5(2) no
    N10 C11 C12 F17 . . . . -65.5(3) no
    N10 C11 C12 F18 . . . . 51.3(3) no
    C13 C11 C12 F16 . . . . -8.5(4) no
    C13 C11 C12 F17 . . . . 113.5(3) no
    C13 C11 C12 F18 . . . . -129.7(2) no
    N10 C11 C13 C14 . . . . -0.1(4) no
    C12 C11 C13 C14 . . . . -178.9(2) no
    C11 C13 C14 O15 . . . . 178.1(2) no
    C11 C13 C14 N8 . . . . -2.1(3) no
loop_
    _geom_hbond_atom_site_label_D
    _geom_hbond_atom_site_label_H
    _geom_hbond_atom_site_label_A
    _geom_hbond_site_symmetry_A
    _geom_hbond_distance_DH
    _geom_hbond_distance_HA
    _geom_hbond_distance_DA
    _geom_hbond_angle_DHA
    _geom_hbond_publ_flag
    N1 H1 O15 6_545 0.8600 1.8800 2.734(2) 174.00 yes
    C6 H6 O15 . 0.9300 2.5500 3.037(3) 113.00 no
    C13 H13 F16 . 0.9300 2.4000 2.721(3) 100.00 no
