# Supplementary material for: 2-Tri­fluoro­methyl-10H-benzo[4,5]imidazo[1,2-a]pyrimidin-4-one
Source: Acta Crystallogr Sect E Struct Rep Online. 2013 Sep 12;69(Pt 10):o1536. doi: 10.1107/S160053681302401X (PMC3790404; doi:10.1107/S160053681302401X)
Supplement: Supplementary file 2 [file e-69-o1536-Isup2.hkl]

# 
# h,k,l, Fc-squared, Fo-squared, sigma(Fo-squared) and status flag 
# 
data_I
_shelx_title ' jeyb1 in C2/c' 
_shelx_refln_list_code          4 
_shelx_F_calc_maximum      444.28 
_exptl_crystal_F_000      1024.00 
_reflns_d_resolution_high  0.8409 
 
loop_ 
 _symmetry_equiv_pos_as_xyz 
 'x, y, z' 
 '-x, y, -z+1/2' 
 'x+1/2, y+1/2, z' 
 '-x+1/2, y+1/2, -z+1/2' 
 '-x, -y, -z' 
 'x, -y, z-1/2' 
 '-x+1/2, -y+1/2, -z' 
 'x+1/2, -y+1/2, z-1/2' 
 
_cell_length_a    20.9400 
_cell_length_b    13.7598 
_cell_length_c     7.2852 
_cell_angle_alpha  90.000 
_cell_angle_beta   96.369 
_cell_angle_gamma  90.000 
 
_shelx_F_squared_multiplier     1.000 
 
loop_ 
 _refln_index_h 
 _refln_index_k 
 _refln_index_l 
 _refln_F_squared_calc 
 _refln_F_squared_meas 
 _refln_F_squared_sigma 
 _refln_observed_status 
   2   0   0    13496.60    11777.51    339.24 o 
   4   0   0      129.24      104.64      1.98 o 
   6   0   0     3574.54     2986.45    101.26 o 
   8   0   0     8055.14     7712.82     72.95 o 
  10   0   0      366.90      352.07      5.01 o 
  12   0   0      115.17      128.18      2.89 o 
  14   0   0        4.43        2.31      1.21 o 
  16   0   0        0.82        2.65      1.01 o 
  18   0   0        3.38        7.00      2.08 o 
  20   0   0      268.33      270.02      8.25 o 
  22   0   0        3.93        7.89      3.23 o 
  24   0   0        3.27        6.74      2.40 o 
   1   1   0     1274.79     1396.26     42.68 o 
   3   1   0      808.56      914.28      9.51 o 
   5   1   0     8752.02     8923.68     68.47 o 
   7   1   0       12.18       11.82      0.54 o 
   9   1   0     1533.35     1545.47     12.14 o 
  11   1   0     5121.84     6018.75     43.69 o 
  13   1   0       10.41       17.33      0.99 o 
  15   1   0      364.38      372.12      4.57 o 
  17   1   0        5.32        4.21      0.73 o 
  19   1   0      588.51      603.45      7.56 o 
  21   1   0       63.14       57.19      2.72 o 
  23   1   0        0.63        4.10      2.46 o 
   0   2   0     4155.80     4762.73     51.92 o 
   2   2   0    11098.50    10593.87    102.59 o 
   4   2   0     1602.30     1615.62     11.33 o 
   6   2   0     3145.65     2935.93     38.44 o 
   8   2   0     3670.08     3566.14     31.41 o 
  10   2   0     1122.66     1097.57     10.27 o 
  12   2   0       10.73        9.22      0.75 o 
  14   2   0       81.02       78.04      1.78 o 
  16   2   0       41.59       39.44      1.45 o 
  18   2   0      820.61      843.66      9.40 o 
  20   2   0      244.70      228.45      4.39 o 
  22   2   0       65.86       69.55      3.51 o 
  24   2   0        2.80        2.53      2.80 o 
   1   3   0    14684.98    15021.72    177.07 o 
   3   3   0     1304.20     1326.23      9.47 o 
   5   3   0       31.95       14.12      0.61 o 
   7   3   0     2927.56     3082.25     21.38 o 
   9   3   0     1807.02     2107.71     15.22 o 
  11   3   0      515.45      512.96      5.27 o 
  13   3   0      358.76      361.18      4.34 o 
  15   3   0        0.52        1.58      0.70 o 
  17   3   0       17.22       16.19      1.39 o 
  19   3   0       14.90       23.10      2.04 o 
  21   3   0       45.61       47.83      2.67 o 
  23   3   0        0.09        1.64      1.53 o 
   0   4   0      320.03      467.32     19.71 o 
   2   4   0      182.33      132.31      1.56 o 
   4   4   0      855.74      982.10      8.59 o 
   6   4   0     1477.33     1468.17     14.35 o 
   8   4   0     1840.98     1699.81     30.84 o 
  10   4   0      343.90      279.36      3.57 o 
  12   4   0        5.82       12.64      1.84 o 
  14   4   0        6.26        3.06      0.74 o 
  16   4   0        3.85        5.26      1.01 o 
  18   4   0      142.36      110.95      3.30 o 
  20   4   0      578.17      588.80     17.14 o 
  22   4   0       22.47       28.63      2.50 o 
   1   5   0      957.76      918.11      7.60 o 
   3   5   0      290.81      304.06      2.97 o 
   5   5   0     3778.64     3754.49     25.81 o 
   7   5   0        3.02        1.34      0.41 o 
   9   5   0    10000.43    10479.53     91.67 o 
  11   5   0     1496.45     1630.50     20.98 o 
  13   5   0       33.59       39.73      1.47 o 
  15   5   0        4.80        8.74      1.28 o 
  17   5   0      300.49      299.01      9.21 o 
  19   5   0      153.83      146.73      3.90 o 
  21   5   0       22.17       17.54      2.09 o 
  23   5   0        2.96        2.75      1.72 o 
   0   6   0      527.55      501.39     17.81 o 
   2   6   0     4179.81     4374.88     29.93 o 
   4   6   0     2987.97     3103.61     21.70 o 
   6   6   0       37.60       64.54      1.31 o 
   8   6   0       14.30       14.19      0.77 o 
  10   6   0      325.05      337.70      4.10 o 
  12   6   0      128.24      118.73      2.76 o 
  14   6   0        0.50       -0.09      0.88 o 
  16   6   0       52.55       35.97      2.11 o 
  18   6   0       80.04       65.62      3.05 o 
  20   6   0       19.73       16.36      1.94 o 
  22   6   0       12.23       10.79      2.09 o 
   1   7   0      223.40      200.62      2.74 o 
   3   7   0      756.09      706.12      6.08 o 
   5   7   0      293.66      343.19      3.60 o 
   7   7   0      219.88      233.94      2.87 o 
   9   7   0      569.66      536.77      5.71 o 
  11   7   0      366.44      383.48      5.14 o 
  13   7   0      591.50      512.51      7.20 o 
  15   7   0      602.70      527.13      7.64 o 
  17   7   0       30.42       31.66      2.75 o 
  19   7   0       17.81       13.01      1.87 o 
  21   7   0        1.09        2.67      1.51 o 
   0   8   0        5.46        6.11      0.96 o 
   2   8   0      338.56      415.59      4.24 o 
   4   8   0      419.83      555.91      5.25 o 
   6   8   0      807.17      776.78      6.83 o 
   8   8   0      359.04      267.65      4.09 o 
  10   8   0      143.76      116.73      2.65 o 
  12   8   0      899.23      944.96     11.17 o 
  14   8   0        0.84        0.17      1.11 o 
  16   8   0       14.18       12.08      1.80 o 
  18   8   0        0.50       -1.03      1.24 o 
  20   8   0       34.97       44.10      2.91 o 
   1   9   0     2603.61     2570.72     20.31 o 
   3   9   0      162.70      160.91      2.45 o 
   5   9   0      139.19      104.61      2.22 o 
   7   9   0       31.96       18.10      1.29 o 
   9   9   0       66.79       55.09      2.06 o 
  11   9   0        0.00        3.21      1.23 o 
  13   9   0      398.85      342.48     11.42 o 
  15   9   0      271.30      311.96      6.47 o 
  17   9   0      408.59      343.43      8.46 o 
  19   9   0       22.49       26.16      2.44 o 
   0  10   0        4.27       23.20      3.47 o 
   2  10   0       56.35       34.52      1.50 o 
   4  10   0      134.29      101.98      2.50 o 
   6  10   0      795.45      857.03      9.38 o 
   8  10   0      214.03      166.46      3.40 o 
  10  10   0      386.74      456.19      6.94 o 
  12  10   0      358.99      300.83      5.72 o 
  14  10   0      167.52      184.48      4.97 o 
  16  10   0      113.56      112.59      4.09 o 
  18  10   0       40.77       53.87      3.27 o 
   1  11   0      621.44      562.40      5.80 o 
   3  11   0     1090.64     1070.59     11.14 o 
   5  11   0      246.75      287.48      4.71 o 
   7  11   0      145.53      175.23      4.07 o 
   9  11   0      680.17      594.22      8.50 o 
  11  11   0     1073.34      995.48     12.24 o 
  13  11   0      245.91      222.95      5.50 o 
  15  11   0        0.02       -0.06      1.25 o 
  17  11   0        4.08        4.59      2.30 o 
   0  12   0     1957.60     1668.65     29.08 o 
   2  12   0     1021.66     1091.43     11.60 o 
   4  12   0        2.46        8.70      1.26 o 
   6  12   0       55.12       48.17      2.21 o 
   8  12   0       78.06      106.73      3.32 o 
  10  12   0       19.54       32.79      2.20 o 
  12  12   0        1.82       16.42      1.89 o 
  14  12   0       20.10       17.01      2.29 o 
  16  12   0        0.59        0.69      1.36 o 
   1  13   0        2.97       -0.02      1.32 o 
   3  13   0        4.86        5.49      1.20 o 
   5  13   0       91.46       71.73      2.57 o 
   7  13   0      219.75      229.73      4.93 o 
   9  13   0        2.01        1.36      1.24 o 
  11  13   0       12.74       16.97      2.10 o 
  13  13   0       35.20       42.99      2.98 o 
  15  13   0       43.37       47.53      3.33 o 
   0  14   0      588.54      697.06     16.28 o 
   2  14   0      189.40      161.04      5.12 o 
   4  14   0        2.03        9.51      1.57 o 
   6  14   0      212.07      178.54      4.45 o 
   8  14   0       69.84       71.77      3.39 o 
  10  14   0       59.64       55.47      3.17 o 
  12  14   0       51.36       67.94      3.57 o 
   1  15   0       78.46       96.67      4.17 o 
   3  15   0        8.79        4.05      2.42 o 
   5  15   0       81.91       97.37      3.88 o 
   7  15   0      154.60      161.51      5.74 o 
   9  15   0       19.52       12.31      1.89 o 
   0  16   0        3.15        4.73      3.66 o 
   2  16   0        7.94        3.51      1.76 o 
   4  16   0        3.23        7.69      2.26 o 
 -23   1   1        0.77        2.13      1.77 o 
 -21   1   1      191.51      196.32      5.25 o 
 -19   1   1       62.65       72.04      2.66 o 
 -17   1   1      114.77       97.55      2.77 o 
 -15   1   1      352.27      437.85      5.00 o 
 -13   1   1       44.27       42.30      1.32 o 
 -11   1   1       19.94       23.57      0.93 o 
  -9   1   1     4417.71     4458.51     32.47 o 
  -7   1   1       30.81       33.22      1.28 o 
  -5   1   1     5672.82     5563.00     51.39 o 
  -3   1   1     8509.32     8756.16     86.08 o 
  -1   1   1      637.68      658.97      6.42 o 
   1   1   1      546.48      564.79      5.93 o 
   3   1   1    18363.44    18355.45    149.11 o 
   5   1   1     3093.59     3170.85     21.78 o 
   7   1   1    15679.74    16707.30    110.53 o 
   9   1   1      208.01      161.73      4.32 o 
  11   1   1     2037.60     2106.88     16.86 o 
  13   1   1      156.88      167.83      2.58 o 
  15   1   1      260.45      284.98      3.75 o 
  17   1   1      903.58      904.88      8.59 o 
  19   1   1       32.97       30.28      1.62 o 
  21   1   1       32.35       45.11      3.41 o 
  23   1   1        3.60        2.90      2.69 o 
 -24   2   1        1.66        2.35      2.03 o 
 -22   2   1      378.55      367.74      7.48 o 
 -20   2   1      122.08      147.80      3.97 o 
 -18   2   1      143.42      174.09      3.51 o 
 -16   2   1        0.03        3.93      0.94 o 
 -14   2   1      534.07      563.46      5.60 o 
 -12   2   1        0.40        0.86      0.48 o 
 -10   2   1     1920.02     2025.64     14.64 o 
  -8   2   1      623.87      568.03      6.12 o 
  -6   2   1      653.75      647.51      5.10 o 
  -4   2   1     3045.71     3403.73     30.80 o 
  -2   2   1    63426.16    57876.80    678.50 o 
   0   2   1     7956.80     8107.82     83.63 o 
   2   2   1     4809.33     5552.75     43.25 o 
   4   2   1     6340.18     6627.22     45.91 o 
   6   2   1     1198.17     1382.65     10.16 o 
   8   2   1     4266.23     4655.92     31.90 o 
  10   2   1      235.29      238.44      2.89 o 
  12   2   1      452.67      443.72      4.62 o 
  14   2   1      183.32      179.23      5.15 o 
  16   2   1      241.57      241.34      3.90 o 
  18   2   1      910.94      897.50     10.24 o 
  20   2   1       70.40       69.98      3.33 o 
  22   2   1        1.93        7.91      1.72 o 
  24   2   1        4.88        6.99      3.66 o 
 -23   3   1       11.76       14.86      2.57 o 
 -21   3   1        0.00        0.28      1.43 o 
 -19   3   1      315.95      374.47      5.64 o 
 -17   3   1      109.61       88.19      2.48 o 
 -15   3   1      577.66      666.11      7.49 o 
 -13   3   1     1395.01     1489.06     11.61 o 
 -11   3   1     2204.16     2403.21     17.36 o 
  -9   3   1     1380.69     1460.66     10.90 o 
  -7   3   1      975.76      995.56      8.25 o 
  -5   3   1      327.25      415.07      4.12 o 
  -3   3   1      366.22      335.15      3.23 o 
  -1   3   1       98.20      102.84      2.01 o 
   1   3   1      900.98      894.63      6.67 o 
   3   3   1      335.97      173.77      2.08 o 
   5   3   1    14338.25    13993.38     92.94 o 
   7   3   1        2.19        4.13      0.66 o 
   9   3   1     8962.63     9903.83     66.32 o 
  11   3   1      266.62      171.52      2.47 o 
  13   3   1     3551.20     3648.40     26.13 o 
  15   3   1       49.08       39.88      1.47 o 
  17   3   1       85.13       73.99      2.62 o 
  19   3   1       70.30       82.31      3.44 o 
  21   3   1        0.73        0.83      1.24 o 
  23   3   1        6.03        7.60      1.77 o 
 -24   4   1        0.01        2.08      1.64 o 
 -22   4   1       25.30       25.28      3.34 o 
 -20   4   1      437.40      424.28      7.29 o 
 -18   4   1      481.39      513.43      6.82 o 
 -16   4   1        4.62        7.11      1.07 o 
 -14   4   1      139.48      121.50      2.63 o 
 -12   4   1      390.11      361.60      4.24 o 
 -10   4   1     1862.47     1934.00     14.24 o 
  -8   4   1      328.61      378.96      4.02 o 
  -6   4   1     3570.27     3619.22     26.73 o 
  -4   4   1     1006.94     1009.44     11.22 o 
  -2   4   1    14774.06    14582.73     96.50 o 
   0   4   1     4750.49     5001.99     38.99 o 
   2   4   1     1226.70     1319.33      9.68 o 
   4   4   1       82.82       70.75      1.36 o 
   6   4   1     3681.30     3835.70     33.64 o 
   8   4   1     2937.38     3230.00     32.81 o 
  10   4   1      131.51      139.44      2.14 o 
  12   4   1      550.99      612.28      5.87 o 
  14   4   1        1.90        2.95      0.80 o 
  16   4   1     1862.11     1835.12     23.07 o 
  18   4   1      266.79      253.93      8.48 o 
  20   4   1        0.16        3.46      1.58 o 
  22   4   1        9.60        7.64      1.68 o 
 -23   5   1        0.35       -0.20      1.57 o 
 -21   5   1       17.08       15.59      1.93 o 
 -19   5   1        1.49        2.90      1.28 o 
 -17   5   1     1444.34     1431.55     28.34 o 
 -15   5   1        0.97        4.62      0.97 o 
 -13   5   1        7.50        2.92      1.27 o 
 -11   5   1      520.93      441.22      4.88 o 
  -9   5   1     2451.82     2628.31     20.35 o 
  -7   5   1      560.37      562.70      5.44 o 
  -5   5   1      181.39      203.50      2.62 o 
  -3   5   1      346.33      414.35      3.76 o 
  -1   5   1       93.67      103.17      1.47 o 
   1   5   1     1415.04     1467.55     12.91 o 
   3   5   1     2711.79     2565.44     19.36 o 
   5   5   1     2647.45     3143.16     23.78 o 
   7   5   1      211.92      226.33      2.62 o 
   9   5   1        9.71       15.43      0.80 o 
  11   5   1       89.07      110.90      2.30 o 
  13   5   1      441.41      425.80      5.86 o 
  15   5   1      682.69      649.49     10.89 o 
  17   5   1      361.41      310.01      6.54 o 
  19   5   1       17.47       20.73      2.22 o 
  21   5   1        4.07        6.65      1.58 o 
  23   5   1       10.70       18.46      2.22 o 
 -22   6   1        5.21       11.74      1.96 o 
 -20   6   1      303.28      319.72      6.81 o 
 -18   6   1        0.23        1.76      1.29 o 
 -16   6   1      384.29      335.81      5.72 o 
 -14   6   1      102.94      125.97      3.18 o 
 -12   6   1       12.50        6.42      0.93 o 
 -10   6   1      303.59      311.68      4.41 o 
  -8   6   1      996.39      968.63      8.61 o 
  -6   6   1     2893.43     3376.00     33.09 o 
  -4   6   1     3115.73     3447.13     24.74 o 
  -2   6   1     1855.32     2010.58     14.58 o 
   0   6   1     1649.10     2022.52     15.74 o 
   2   6   1     6026.64     6495.43    132.85 o 
   4   6   1     5823.24     5722.98     92.80 o 
   6   6   1     1746.03     1720.51     12.90 o 
   8   6   1      223.55      313.74      3.92 o 
  10   6   1      210.25      268.10      3.68 o 
  12   6   1     2066.24     2083.95     21.85 o 
  14   6   1      186.59      154.87      7.53 o 
  16   6   1      107.24      117.58      3.82 o 
  18   6   1       48.60       26.23      2.28 o 
  20   6   1       11.25        6.68      1.66 o 
  22   6   1       11.99       13.46      1.91 o 
 -21   7   1       15.52       11.39      1.85 o 
 -19   7   1      128.47      112.25      3.61 o 
 -17   7   1      324.30      342.41      6.07 o 
 -15   7   1      395.40      406.48      9.27 o 
 -13   7   1       45.45       38.09      1.99 o 
 -11   7   1      862.32      822.97      8.75 o 
  -9   7   1      189.78      139.93      2.50 o 
  -7   7   1      460.34      465.59      5.11 o 
  -5   7   1     3716.95     3953.79     27.54 o 
  -3   7   1     1047.29     1013.10      8.17 o 
  -1   7   1       88.61       66.18      1.61 o 
   1   7   1      323.07      333.73      3.53 o 
   3   7   1      579.85      627.60      6.52 o 
   5   7   1      385.12      458.82      4.48 o 
   7   7   1       15.15       17.61      1.11 o 
   9   7   1      366.53      345.26      5.42 o 
  11   7   1      736.54      727.61      8.25 o 
  13   7   1      523.22      535.70     14.22 o 
  15   7   1      490.01      444.90      7.92 o 
  17   7   1       13.50       12.09      1.72 o 
  19   7   1        1.53        3.15      1.27 o 
  21   7   1        8.08       14.52      2.03 o 
 -20   8   1       13.50        7.79      2.78 o 
 -18   8   1      137.90      131.15      3.83 o 
 -16   8   1       18.82       15.77      1.77 o 
 -14   8   1      644.31      606.64      8.45 o 
 -12   8   1      119.80       99.77      2.94 o 
 -10   8   1      139.92      115.67      2.69 o 
  -8   8   1      633.42      571.05     12.38 o 
  -6   8   1      100.75      118.17      2.31 o 
  -4   8   1     1736.55     1965.36     14.71 o 
  -2   8   1      744.35      781.80      6.80 o 
   0   8   1     2883.90     3261.94     24.91 o 
   2   8   1     1416.87     1549.09     12.87 o 
   4   8   1       41.06       30.02      1.31 o 
   6   8   1     1328.51     1203.92     12.38 o 
   8   8   1       89.85       62.56      1.98 o 
  10   8   1        4.74        2.42      0.89 o 
  12   8   1      106.81       98.47      3.06 o 
  14   8   1      101.63       96.27      3.87 o 
  16   8   1       40.67       27.52      2.35 o 
  18   8   1        9.14        6.80      2.30 o 
  20   8   1        1.25        1.34      1.58 o 
 -19   9   1        3.65        5.26      1.80 o 
 -17   9   1        6.55       11.27      1.59 o 
 -15   9   1      198.11      181.65      4.39 o 
 -13   9   1     1655.50     1700.28     23.55 o 
 -11   9   1     1074.07      990.25     11.61 o 
  -9   9   1      245.12      223.06      3.85 o 
  -7   9   1      119.17       94.08      2.19 o 
  -5   9   1      207.24      245.22      3.58 o 
  -3   9   1        0.50        9.77      0.78 o 
  -1   9   1      116.66      101.39      1.95 o 
   1   9   1       71.70       95.38      3.37 o 
   3   9   1      586.66      637.51     10.79 o 
   5   9   1       62.93       38.41      1.61 o 
   7   9   1     1379.10     1334.14     13.14 o 
   9   9   1     1264.11     1198.77     12.19 o 
  11   9   1     2215.43     2296.83     23.11 o 
  13   9   1       44.23       32.36      2.37 o 
  15   9   1       51.56       42.36      2.76 o 
  17   9   1        5.72       10.42      1.80 o 
  19   9   1        1.90       -1.20      1.74 o 
 -18  10   1       23.65       19.53      2.26 o 
 -16  10   1        1.22       -0.55      1.39 o 
 -14  10   1       44.35       56.56      2.74 o 
 -12  10   1       17.25       14.74      2.07 o 
 -10  10   1      922.87      847.73     10.52 o 
  -8  10   1        0.04        3.63      1.13 o 
  -6  10   1      155.60      158.95      2.97 o 
  -4  10   1        7.58       14.80      1.12 o 
  -2  10   1      208.15      145.80      2.43 o 
   0  10   1        4.71       14.41      0.95 o 
   2  10   1      410.97      384.05      5.31 o 
   4  10   1      331.94      307.23      4.21 o 
   6  10   1       93.65       85.31      2.71 o 
   8  10   1      790.86      733.05      8.61 o 
  10  10   1        1.48        1.81      1.17 o 
  12  10   1       38.83       47.27      2.81 o 
  14  10   1       60.86       56.77      3.11 o 
  16  10   1       23.83       20.27      2.19 o 
  18  10   1        0.01        3.26      1.54 o 
 -17  11   1        5.16        6.76      1.72 o 
 -15  11   1        5.05        7.46      1.98 o 
 -13  11   1      114.06      116.40      3.71 o 
 -11  11   1        2.57        2.24      1.26 o 
  -9  11   1     1213.14     1093.30     12.89 o 
  -7  11   1     3703.23     4033.22     53.76 o 
  -5  11   1      508.40      407.56      5.30 o 
  -3  11   1       71.04       58.78      1.94 o 
  -1  11   1      165.33      193.69      3.74 o 
   1  11   1       31.61       59.89      2.22 o 
   3  11   1     1928.99     1610.09     14.16 o 
   5  11   1     2281.73     2449.67     22.22 o 
   7  11   1      969.63      913.31     11.36 o 
   9  11   1        0.29        0.96      1.14 o 
  11  11   1       56.02       74.28      3.74 o 
  13  11   1        2.91        6.38      1.48 o 
  15  11   1        5.22        9.26      2.78 o 
  17  11   1       26.54       48.52      4.25 o 
 -16  12   1       23.13       24.71      2.52 o 
 -14  12   1        0.39       -0.28      1.21 o 
 -12  12   1      117.50      101.13      3.43 o 
 -10  12   1      154.32      165.42      4.21 o 
  -8  12   1      267.23      265.68      5.22 o 
  -6  12   1      148.26      137.74      3.69 o 
  -4  12   1      128.87      101.61      2.81 o 
  -2  12   1      517.15      563.99     10.27 o 
   0  12   1      279.65      252.95      4.44 o 
   2  12   1      100.31       84.38      2.67 o 
   4  12   1     1290.59     1260.21     15.94 o 
   6  12   1      179.88      155.84      4.12 o 
   8  12   1      319.19      305.86      5.86 o 
  10  12   1       10.42       16.17      2.89 o 
  12  12   1        0.00        1.78      1.41 o 
  14  12   1       12.01       12.66      1.86 o 
  16  12   1       10.39       17.44      3.90 o 
 -15  13   1        2.42        3.06      1.82 o 
 -13  13   1        5.61       -0.15      1.25 o 
 -11  13   1       66.56       60.91      2.92 o 
  -9  13   1      183.82      226.84      5.08 o 
  -7  13   1      244.95      185.15      4.43 o 
  -5  13   1      274.48      325.10      6.79 o 
  -3  13   1      108.98      113.57      4.40 o 
  -1  13   1      107.77       75.26      2.87 o 
   1  13   1       78.20      119.95      5.12 o 
   3  13   1      337.87      423.73      6.43 o 
   5  13   1      161.95      131.35      3.79 o 
   7  13   1      162.37      178.60      4.56 o 
   9  13   1      117.38      107.99      4.01 o 
  11  13   1        0.66        1.75      1.32 o 
  13  13   1       47.62       47.30      3.12 o 
 -12  14   1       40.62       29.23      2.62 o 
 -10  14   1       68.04       71.08      3.14 o 
  -8  14   1        7.00        5.87      1.55 o 
  -6  14   1        3.33        2.06      2.40 o 
  -4  14   1      461.13      444.31     11.00 o 
  -2  14   1      669.19      600.67     11.85 o 
   0  14   1      586.29      539.59     10.27 o 
   2  14   1      296.58      309.25      8.31 o 
   4  14   1        2.37       -1.13      1.30 o 
   6  14   1       16.92       12.76      1.76 o 
   8  14   1      118.51      106.37      4.04 o 
  10  14   1        8.10       10.26      1.89 o 
  12  14   1       37.21       43.95      3.15 o 
  -9  15   1      129.82      153.18      5.17 o 
  -7  15   1       10.96        4.41      1.66 o 
  -5  15   1       48.48       41.99      2.87 o 
  -3  15   1       38.79       46.14      3.75 o 
  -1  15   1        0.03        1.84      1.85 o 
   1  15   1       56.01       81.07      4.01 o 
   3  15   1        1.60        0.20      1.83 o 
   5  15   1      117.23      107.07      5.17 o 
   7  15   1       86.79       94.24      3.99 o 
   9  15   1       66.03       98.59      4.20 o 
  -4  16   1       39.42       42.38      3.93 o 
  -2  16   1      119.16      127.12      5.64 o 
   0  16   1       47.99       43.98      5.02 o 
   2  16   1        0.23        0.51      1.87 o 
   4  16   1       33.69       66.71      4.67 o 
 -24   0   2       46.24       36.53      4.14 o 
 -22   0   2      128.10      147.43      6.59 o 
 -20   0   2        7.84        5.51      5.00 o 
 -18   0   2        2.64        0.81      2.85 o 
 -16   0   2      301.94      280.31      5.98 o 
 -14   0   2     2427.53     2389.43     24.91 o 
 -12   0   2      847.55     1055.50     12.07 o 
 -10   0   2      407.67      494.31      6.40 o 
  -8   0   2     3708.14     4102.64     40.00 o 
  -6   0   2     2706.92     2757.56     27.34 o 
  -4   0   2   137118.39   142906.31   1381.22 o 
  -2   0   2   197382.52   185844.09   2421.30 o 
   0   0   2      310.81      293.33      4.09 o 
   2   0   2     4863.99     4963.01     55.72 o 
   4   0   2     1987.78     2170.98     25.70 o 
   6   0   2     1514.66     1536.31     19.18 o 
   8   0   2      606.42      669.78     11.68 o 
  10   0   2      370.97      335.43     18.55 o 
  12   0   2      125.14       78.44      2.50 o 
  14   0   2      295.31      235.36      4.88 o 
  16   0   2      326.73      291.61      5.79 o 
  18   0   2        0.04       -1.28      1.28 o 
  20   0   2       33.08       26.27      3.64 o 
  22   0   2       38.26       40.45      5.92 o 
 -23   1   2      123.25      126.89      4.60 o 
 -21   1   2      180.54      188.03      5.90 o 
 -19   1   2       58.21       63.17      3.05 o 
 -17   1   2       45.91       53.37      2.25 o 
 -15   1   2      400.72      442.21      5.02 o 
 -13   1   2     1654.17     1656.37     13.65 o 
 -11   1   2        0.98        6.07      0.53 o 
  -9   1   2      204.54      151.81      1.95 o 
  -7   1   2     1474.10     1590.30     11.74 o 
  -5   1   2       56.00       57.49      1.23 o 
  -3   1   2    17924.53    19514.37    148.35 o 
  -1   1   2     2067.84     2250.49     15.92 o 
   1   1   2     1990.66     2033.36     30.93 o 
   3   1   2     4119.84     4207.47     30.89 o 
   5   1   2      553.29      554.29      4.85 o 
   7   1   2     9215.59     9982.90     66.96 o 
   9   1   2     1547.18     1977.78     14.76 o 
  11   1   2      394.65      456.89      4.78 o 
  13   1   2      253.46      197.61      3.02 o 
  15   1   2      165.63      135.83      3.23 o 
  17   1   2      411.36      377.43      5.90 o 
  19   1   2        3.37        3.77      1.32 o 
  21   1   2        0.71       -1.16      1.61 o 
  23   1   2        1.57        4.13      2.46 o 
 -24   2   2       44.92       51.12      5.37 o 
 -22   2   2      124.68      127.34      4.62 o 
 -20   2   2      182.50      188.29      4.37 o 
 -18   2   2      115.90      112.00      3.19 o 
 -16   2   2       80.65       77.08      2.22 o 
 -14   2   2        0.82       -0.89      0.91 o 
 -12   2   2      313.02      302.41      9.56 o 
 -10   2   2      130.55      125.16      2.70 o 
  -8   2   2      401.79      387.45      4.41 o 
  -6   2   2     2565.92     2331.63     27.40 o 
  -4   2   2     9388.49     9782.33     65.36 o 
  -2   2   2     7066.54     7304.91     56.57 o 
   0   2   2     1057.14     1032.83      7.89 o 
   2   2   2      101.82       98.58      1.61 o 
   4   2   2        5.01        6.41      1.39 o 
   6   2   2     2023.63     2202.55     15.96 o 
   8   2   2      666.01      609.28      5.54 o 
  10   2   2     1074.78     1062.15      8.84 o 
  12   2   2       35.63       32.04      1.26 o 
  14   2   2      103.80       92.44      2.30 o 
  16   2   2     2256.71     2282.68     21.13 o 
  18   2   2       35.56       18.67      1.72 o 
  20   2   2       28.09       28.69      2.49 o 
  22   2   2        1.72       -1.66      1.66 o 
 -23   3   2       57.70       61.50      3.52 o 
 -21   3   2       18.76       22.50      2.08 o 
 -19   3   2       27.26       23.46      1.89 o 
 -17   3   2      119.89      127.22      3.26 o 
 -15   3   2       36.17       28.32      1.60 o 
 -13   3   2      300.06      323.54      4.52 o 
 -11   3   2      100.73      123.95      2.07 o 
  -9   3   2       27.42       42.85      1.11 o 
  -7   3   2      376.21      413.53      4.24 o 
  -5   3   2      192.16      176.64      2.36 o 
  -3   3   2       52.25       39.42      0.93 o 
  -1   3   2      624.33      627.58      5.99 o 
   1   3   2     1434.93     1330.31      9.93 o 
   3   3   2     2832.33     2902.18     27.91 o 
   5   3   2      204.16      181.86      2.42 o 
   7   3   2     1845.10     2147.45     15.73 o 
   9   3   2      326.33      319.76      3.56 o 
  11   3   2        0.56        0.42      0.54 o 
  13   3   2        4.91        4.20      1.23 o 
  15   3   2      299.84      288.26      4.94 o 
  17   3   2        1.93        2.88      1.31 o 
  19   3   2        0.20       -0.50      1.09 o 
  21   3   2        1.36        3.54      1.77 o 
  23   3   2        1.51        2.95      1.95 o 
 -22   4   2      265.68      292.89      6.00 o 
 -20   4   2        1.48        1.90      1.28 o 
 -18   4   2       15.70       20.14      1.59 o 
 -16   4   2      205.92      209.80      3.94 o 
 -14   4   2       44.06       60.81      1.96 o 
 -12   4   2       62.10       91.96      2.31 o 
 -10   4   2      197.10      118.47      2.55 o 
  -8   4   2      471.23      353.81      4.51 o 
  -6   4   2      386.00      315.18      5.56 o 
  -4   4   2      179.68      198.36      3.49 o 
  -2   4   2     1971.70     2039.47     17.92 o 
   0   4   2      599.93      498.89      4.76 o 
   2   4   2     1120.80     1041.45      8.11 o 
   4   4   2      201.78      204.08      2.65 o 
   6   4   2     3168.64     3225.26     24.61 o 
   8   4   2     1133.34     1002.97      8.40 o 
  10   4   2      268.40      218.99      3.34 o 
  12   4   2        0.16        5.23      1.00 o 
  14   4   2      365.46      385.21      5.79 o 
  16   4   2      269.50      212.53      4.87 o 
  18   4   2      353.63      330.39      6.20 o 
  20   4   2       59.39       56.86      3.32 o 
  22   4   2        0.35        2.15      1.83 o 
 -23   5   2       41.76       52.67      3.36 o 
 -21   5   2      107.83      105.37      4.13 o 
 -19   5   2       13.68       20.00      1.74 o 
 -17   5   2       35.31       33.64      2.04 o 
 -15   5   2      144.38      182.74      3.57 o 
 -13   5   2     1802.18     1645.68     15.30 o 
 -11   5   2      829.82      956.26      9.72 o 
  -9   5   2     1698.81     1610.71     58.49 o 
  -7   5   2       59.31       57.74      1.42 o 
  -5   5   2      392.89      349.79      3.51 o 
  -3   5   2      421.13      353.25      3.70 o 
  -1   5   2      919.17      826.96      9.95 o 
   1   5   2      413.68      410.49      5.14 o 
   3   5   2      865.19      876.20      7.91 o 
   5   5   2     1903.22     1986.72     15.97 o 
   7   5   2     8777.23     9197.12     66.83 o 
   9   5   2      150.38      104.58      2.55 o 
  11   5   2      441.57      375.06      5.39 o 
  13   5   2      188.72      142.06      3.33 o 
  15   5   2      781.36      836.75     10.75 o 
  17   5   2       14.68       28.83      2.20 o 
  19   5   2       88.21       79.54      3.55 o 
  21   5   2        0.00        1.10      1.43 o 
 -22   6   2       58.55       58.96      3.43 o 
 -20   6   2       13.85       21.15      2.06 o 
 -18   6   2      107.15      107.50      3.05 o 
 -16   6   2       72.27       72.28      2.46 o 
 -14   6   2       69.10       61.67      2.14 o 
 -12   6   2       56.71       57.65      1.95 o 
 -10   6   2        5.40        8.37      1.03 o 
  -8   6   2      180.30      219.55      3.53 o 
  -6   6   2      473.70      408.83      4.54 o 
  -4   6   2     2767.38     2960.19     21.09 o 
  -2   6   2      963.05     1009.08      8.74 o 
   0   6   2      272.41      306.62      3.58 o 
   2   6   2     1526.63     1665.78     12.50 o 
   4   6   2       19.91       21.16      1.02 o 
   6   6   2      286.03      314.92      4.28 o 
   8   6   2       83.13       89.35      2.36 o 
  10   6   2       52.97       45.05      2.05 o 
  12   6   2      123.15      126.73      3.14 o 
  14   6   2       80.55       79.83      2.95 o 
  16   6   2        2.93        2.94      1.20 o 
  18   6   2        3.56        2.47      1.35 o 
  20   6   2      108.49      115.56      5.03 o 
 -21   7   2        0.59        4.42      1.46 o 
 -19   7   2      107.56      119.54      3.68 o 
 -17   7   2       66.10       67.16      3.19 o 
 -15   7   2      652.55      710.08     11.73 o 
 -13   7   2        0.50        1.45      0.89 o 
 -11   7   2      185.16      227.35      3.93 o 
  -9   7   2      834.09      782.81     10.12 o 
  -7   7   2      433.17      399.38      5.21 o 
  -5   7   2      370.49      365.18      4.34 o 
  -3   7   2      317.11      299.67      3.43 o 
  -1   7   2      823.96      753.69      7.08 o 
   1   7   2      249.08      312.53      3.59 o 
   3   7   2      230.67      248.47      3.45 o 
   5   7   2      661.71      698.33      7.07 o 
   7   7   2      487.11      463.09      6.67 o 
   9   7   2      676.96      688.21      8.08 o 
  11   7   2       70.69       68.04      2.97 o 
  13   7   2      744.32      636.68      9.09 o 
  15   7   2        0.96        1.73      1.21 o 
  17   7   2       68.05       52.93      3.16 o 
  19   7   2       11.13       14.46      2.03 o 
 -20   8   2       18.53       18.49      2.05 o 
 -18   8   2       44.49       42.07      2.50 o 
 -16   8   2       51.30       57.70      2.70 o 
 -14   8   2      655.01      643.22      8.04 o 
 -12   8   2       14.85       13.15      1.34 o 
 -10   8   2        7.00        5.01      1.03 o 
  -8   8   2      807.19      872.89      9.74 o 
  -6   8   2       93.68      114.44      3.14 o 
  -4   8   2      886.34      785.16      7.69 o 
  -2   8   2      296.15      336.77      3.80 o 
   0   8   2      476.54      506.07      5.41 o 
   2   8   2      747.21      839.67      8.33 o 
   4   8   2      159.25      174.86      2.92 o 
   6   8   2       48.21       30.14      1.72 o 
   8   8   2      352.73      338.66      5.15 o 
  10   8   2       97.45       88.85      2.93 o 
  12   8   2      131.49      137.90      3.89 o 
  14   8   2        1.44        1.58      1.28 o 
  16   8   2       13.06       10.15      1.80 o 
  18   8   2        0.55        2.62      1.91 o 
  20   8   2       16.79       29.46      2.83 o 
 -19   9   2      276.03      266.10      5.87 o 
 -17   9   2      110.56      120.03      4.06 o 
 -15   9   2      425.58      428.01      7.14 o 
 -13   9   2       12.87       15.30      1.72 o 
 -11   9   2       18.62       17.60      1.90 o 
  -9   9   2      434.20      420.88      6.28 o 
  -7   9   2      538.06      494.92      6.34 o 
  -5   9   2      260.64      268.97      3.88 o 
  -3   9   2        0.63        0.53      0.66 o 
  -1   9   2     1158.59     1084.31      9.26 o 
   1   9   2       59.81       55.53      1.96 o 
   3   9   2      219.67      249.01      3.71 o 
   5   9   2       43.93       54.82      2.25 o 
   7   9   2      180.51      216.75      4.02 o 
   9   9   2        6.16        8.41      1.49 o 
  11   9   2      395.91      392.24      6.67 o 
  13   9   2      447.58      418.54      7.81 o 
  15   9   2      124.96      110.13      4.29 o 
  17   9   2       54.43       51.59      3.29 o 
  19   9   2        0.13        1.07      1.58 o 
 -18  10   2       46.91       51.99      2.92 o 
 -16  10   2       33.57       44.65      2.85 o 
 -14  10   2       69.63       67.03      2.88 o 
 -12  10   2       37.27       50.43      2.48 o 
 -10  10   2       98.91       87.90      2.73 o 
  -8  10   2      282.79      300.92      4.86 o 
  -6  10   2        1.05        2.67      1.11 o 
  -4  10   2      190.63      175.07      3.15 o 
  -2  10   2       35.89       55.69      2.08 o 
   0  10   2      331.80      328.04      4.96 o 
   2  10   2       10.13       14.54      1.19 o 
   4  10   2     1868.39     1937.49     18.01 o 
   6  10   2       33.80       19.48      1.56 o 
   8  10   2     1117.23     1150.09     13.65 o 
  10  10   2      683.52      593.69      8.80 o 
  12  10   2      117.93      112.39      3.64 o 
  14  10   2       66.64       78.12      4.41 o 
  16  10   2        1.65        2.99      1.59 o 
  18  10   2       44.49       76.41      4.08 o 
 -17  11   2       64.44       69.20      3.40 o 
 -15  11   2      358.71      342.28      6.58 o 
 -13  11   2      654.83      660.03      9.49 o 
 -11  11   2      473.90      427.97      7.03 o 
  -9  11   2       18.59       18.44      1.84 o 
  -7  11   2      235.74      255.94      4.57 o 
  -5  11   2      746.71      696.90      8.37 o 
  -3  11   2       65.69       41.13      2.00 o 
  -1  11   2     1496.20     1619.60     21.04 o 
   1  11   2      288.77      302.35      6.87 o 
   3  11   2       39.00       35.37      2.03 o 
   5  11   2      351.95      293.71      5.62 o 
   7  11   2      480.65      435.98      7.24 o 
   9  11   2      910.00      837.05     18.42 o 
  11  11   2        1.04        0.52      1.32 o 
  13  11   2       18.58       20.18      2.22 o 
  15  11   2       61.36       73.51      3.76 o 
 -16  12   2        8.52        8.96      1.84 o 
 -14  12   2       32.76       33.90      2.49 o 
 -12  12   2       14.45       14.59      1.88 o 
 -10  12   2       63.62       78.70      3.09 o 
  -8  12   2       88.46       72.68      3.18 o 
  -6  12   2      401.34      327.66      6.10 o 
  -4  12   2     1497.90     1671.44     18.29 o 
  -2  12   2      753.06      618.00      8.01 o 
   0  12   2      141.06      148.25      3.51 o 
   2  12   2      155.12      131.56      3.71 o 
   4  12   2       21.98       35.77      2.25 o 
   6  12   2      122.95      177.01      4.52 o 
   8  12   2        3.26        1.12      1.07 o 
  10  12   2        0.53        0.32      1.14 o 
  12  12   2       17.08       15.69      2.05 o 
  14  12   2        9.04       17.40      2.93 o 
 -13  13   2        1.85        4.85      1.56 o 
 -11  13   2       25.68       30.41      2.39 o 
  -9  13   2      272.19      239.86      5.22 o 
  -7  13   2       36.04       37.72      2.72 o 
  -5  13   2       51.64       43.17      2.81 o 
  -3  13   2      142.38      160.37      4.21 o 
  -1  13   2       46.98       52.29      2.98 o 
   1  13   2       31.96       33.12      2.26 o 
   3  13   2       45.07       48.72      3.11 o 
   5  13   2       99.94      106.60      4.59 o 
   7  13   2       28.01       30.85      2.37 o 
   9  13   2       38.60       50.50      2.85 o 
  11  13   2       79.01       88.25      4.12 o 
  13  13   2        0.14        0.65      1.54 o 
 -12  14   2       21.13       25.57      2.37 o 
 -10  14   2      117.71      112.96      4.43 o 
  -8  14   2       31.72       33.92      2.74 o 
  -6  14   2       40.55       65.32      3.40 o 
  -4  14   2      136.25      114.05      4.54 o 
  -2  14   2      503.19      616.56     26.89 o 
   0  14   2       24.26       18.44      2.37 o 
   2  14   2       51.84       42.37      3.10 o 
   4  14   2      122.75       76.50      3.84 o 
   6  14   2       39.80       69.62      3.24 o 
   8  14   2       84.96       83.06      4.44 o 
  10  14   2       10.36       11.96      2.02 o 
  -7  15   2        8.45       13.30      2.17 o 
  -5  15   2       33.51       32.52      2.81 o 
  -3  15   2       25.18       30.26      2.98 o 
  -1  15   2       69.10       67.39      5.69 o 
   1  15   2        4.28       -1.36      1.72 o 
   3  15   2      146.47      166.83      5.59 o 
   5  15   2      105.47       88.38      4.35 o 
   7  15   2       22.80       14.34      2.84 o 
 -23   1   3       28.73       31.66      2.97 o 
 -21   1   3       42.41       59.74      3.74 o 
 -19   1   3       42.09       34.23      3.37 o 
 -17   1   3       58.32       86.06      2.75 o 
 -15   1   3        0.07        2.40      2.02 o 
 -13   1   3        2.28        1.22      0.73 o 
 -11   1   3     1879.27     1785.09     14.70 o 
  -9   1   3      249.90      203.25      2.67 o 
  -7   1   3       41.73       22.84      1.08 o 
  -5   1   3       42.20       38.53      1.47 o 
  -3   1   3     5241.63     4991.57    127.38 o 
  -1   1   3      521.95      502.75      5.57 o 
   1   1   3      474.04      393.42      4.92 o 
   3   1   3     4961.97     5258.07     36.23 o 
   5   1   3      455.63      489.05      4.71 o 
   7   1   3       31.87       34.58      1.18 o 
   9   1   3       25.34       31.82      1.16 o 
  11   1   3       12.87       11.23      1.01 o 
  13   1   3      418.49      400.58      5.80 o 
  15   1   3      760.64      752.86     13.96 o 
  17   1   3       18.44       19.37      1.99 o 
  19   1   3       47.64       55.71      3.55 o 
  21   1   3       23.83       21.70      2.65 o 
 -22   2   3        8.95       14.78      2.37 o 
 -20   2   3       24.58       33.17      2.66 o 
 -18   2   3        3.79       11.65      1.46 o 
 -16   2   3        2.39        4.25      1.12 o 
 -14   2   3       27.22       15.03      1.23 o 
 -12   2   3      954.33     1025.52     10.07 o 
 -10   2   3      114.55      104.52      3.40 o 
  -8   2   3        0.21        3.13      0.64 o 
  -6   2   3     1523.48     1689.65     27.64 o 
  -4   2   3    10735.45    10881.41     77.95 o 
  -2   2   3      100.53      108.58      1.97 o 
   0   2   3      104.25      112.62      2.00 o 
   2   2   3       84.36      129.42      2.63 o 
   4   2   3      169.44      226.98      3.18 o 
   6   2   3     1165.61     1144.93     10.22 o 
   8   2   3      193.91      238.74      3.46 o 
  10   2   3      998.25     1020.80      9.71 o 
  12   2   3      146.47      146.01      3.29 o 
  14   2   3        1.13        5.39      1.32 o 
  16   2   3      578.38      540.01      9.52 o 
  18   2   3        6.12        2.18      1.28 o 
  20   2   3       50.99       65.58      4.30 o 
  22   2   3       16.49       26.08      3.42 o 
 -23   3   3       14.41        8.82      3.04 o 
 -21   3   3      208.76      217.74      5.95 o 
 -19   3   3       66.20       63.00      2.69 o 
 -17   3   3      251.78      288.26      5.99 o 
 -15   3   3     1010.22      945.89     15.79 o 
 -13   3   3       13.35       20.68      1.46 o 
 -11   3   3        2.51        1.09      0.60 o 
  -9   3   3      472.60      440.06      4.92 o 
  -7   3   3      578.88      553.79      5.78 o 
  -5   3   3     2143.76     2085.36     19.09 o 
  -3   3   3     2384.16     1937.96     38.40 o 
  -1   3   3     1521.62     1476.35     12.12 o 
   1   3   3     1763.18     1728.08     13.01 o 
   3   3   3      830.27     1057.68      9.40 o 
   5   3   3       58.23      115.70      3.60 o 
   7   3   3     2180.50     2500.83     20.01 o 
   9   3   3       90.64       93.17      2.54 o 
  11   3   3      654.92      686.73      8.22 o 
  13   3   3      455.52      445.72      6.45 o 
  15   3   3      309.84      286.88      5.21 o 
  17   3   3       27.11       39.99      2.65 o 
  19   3   3       11.63       20.37      2.40 o 
  21   3   3        0.00        0.33      1.56 o 
 -22   4   3      250.62      262.18      5.74 o 
 -20   4   3        8.45        9.58      1.57 o 
 -18   4   3       60.73       67.04      2.72 o 
 -16   4   3        2.20        2.51      0.95 o 
 -14   4   3       51.07       45.65      2.08 o 
 -12   4   3      328.73      320.20      4.82 o 
 -10   4   3     1847.52     1869.54     37.30 o 
  -8   4   3       13.33       15.06      0.95 o 
  -6   4   3     3049.85     3096.67     35.18 o 
  -4   4   3      299.93      260.41      3.30 o 
  -2   4   3     2439.07     2204.27    190.44 o 
   0   4   3      770.56      836.21      7.13 o 
   2   4   3       47.25       37.54      1.99 o 
   4   4   3      456.57      474.98      5.12 o 
   6   4   3     2253.80     2413.15     21.29 o 
   8   4   3       18.12       29.54      1.87 o 
  10   4   3      159.27      155.86      3.80 o 
  12   4   3      769.60      746.43      9.06 o 
  14   4   3     1327.71     1286.03     20.21 o 
  16   4   3        2.14        8.59      1.41 o 
  18   4   3       28.51       19.70      3.26 o 
  20   4   3        1.12        2.49      1.64 o 
 -21   5   3      192.26      185.88      5.50 o 
 -19   5   3      215.65      229.98      5.00 o 
 -17   5   3       69.33       87.68      2.74 o 
 -15   5   3       20.07       18.77      2.04 o 
 -13   5   3       37.13       28.18      1.60 o 
 -11   5   3     1439.82     1409.87     14.20 o 
  -9   5   3      403.75      403.77      5.43 o 
  -7   5   3      539.88      485.28      6.33 o 
  -5   5   3      991.77      849.36      7.31 o 
  -3   5   3       78.09       49.07      2.06 o 
  -1   5   3        0.69        0.46      0.58 o 
   1   5   3     2457.67     2540.09     18.52 o 
   3   5   3     2211.10     2171.08     18.67 o 
   5   5   3      231.07      173.72      3.67 o 
   7   5   3       56.65       39.03      1.78 o 
   9   5   3      386.06      391.32      5.75 o 
  11   5   3      654.17      621.78      7.97 o 
  13   5   3       59.03       55.73      2.47 o 
  15   5   3      427.57      348.50      5.94 o 
  17   5   3        0.43        2.06      1.20 o 
  19   5   3        0.10        1.81      1.69 o 
 -22   6   3       41.81       45.85      3.25 o 
 -20   6   3      120.53      131.34      6.97 o 
 -18   6   3      250.16      229.49      4.56 o 
 -16   6   3        1.77        8.17      1.27 o 
 -14   6   3        2.98        0.33      0.87 o 
 -12   6   3      105.39       94.32      3.96 o 
 -10   6   3      546.58      507.87      6.46 o 
  -8   6   3      941.80     1046.61     17.38 o 
  -6   6   3     1052.66      940.18      9.73 o 
  -4   6   3      167.05      152.03      2.61 o 
  -2   6   3     6168.13     6427.76     44.13 o 
   0   6   3     2571.68     2646.97     20.59 o 
   2   6   3      390.47      344.32      4.29 o 
   4   6   3       65.85      122.06      2.81 o 
   6   6   3      160.22      126.46      2.93 o 
   8   6   3      132.01      128.84      3.06 o 
  10   6   3       47.83       55.59      2.29 o 
  12   6   3      684.75      643.34      8.39 o 
  14   6   3        0.21        0.40      1.12 o 
  16   6   3       12.66        7.53      1.50 o 
  18   6   3        2.21        5.08      1.45 o 
  20   6   3        1.25       -0.60      1.89 o 
 -21   7   3      228.69      231.24      6.11 o 
 -19   7   3       97.96      111.54      3.31 o 
 -17   7   3       28.69       22.55      1.81 o 
 -15   7   3        1.96       -0.01      1.00 o 
 -13   7   3      361.47      383.38      8.25 o 
 -11   7   3       78.25       91.51      3.10 o 
  -9   7   3      111.69      103.24      2.72 o 
  -7   7   3     1619.94     1679.41     31.49 o 
  -5   7   3      432.80      426.40      5.64 o 
  -3   7   3        3.23        1.70      0.59 o 
  -1   7   3        2.97        1.65      0.58 o 
   1   7   3      181.81      185.00      3.05 o 
   3   7   3       61.89       66.76      2.17 o 
   5   7   3       83.17      100.06      2.65 o 
   7   7   3        0.07        0.84      0.80 o 
   9   7   3      992.12      947.37     10.67 o 
  11   7   3      444.33      446.33      8.20 o 
  13   7   3       59.14       67.82      3.01 o 
  15   7   3       72.94      100.02      3.60 o 
  17   7   3       36.41       37.03      2.65 o 
  19   7   3       47.07       54.71      3.43 o 
 -20   8   3        0.40        1.74      2.13 o 
 -18   8   3      184.06      183.32      4.62 o 
 -16   8   3      153.03      148.60      3.70 o 
 -14   8   3        8.94       10.34      1.40 o 
 -12   8   3       22.83       31.23      1.89 o 
 -10   8   3      602.97      671.59      8.15 o 
  -8   8   3       57.91       42.69      1.93 o 
  -6   8   3       79.48      104.86      2.63 o 
  -4   8   3     1979.52     2087.20     18.83 o 
  -2   8   3      519.94      586.09      5.81 o 
   0   8   3       28.87       29.48      1.52 o 
   2   8   3      648.72      655.90      9.13 o 
   4   8   3        0.13        1.21      0.79 o 
   6   8   3       71.65       72.68      2.48 o 
   8   8   3      131.39      146.59      3.54 o 
  10   8   3        0.00        0.34      1.78 o 
  12   8   3      215.18      217.77      5.78 o 
  14   8   3        0.10        0.43      1.25 o 
  16   8   3        7.49        3.09      1.40 o 
  18   8   3        5.88        9.51      1.89 o 
 -19   9   3       40.38       48.52      2.84 o 
 -17   9   3      223.63      236.09      5.38 o 
 -15   9   3      432.86      418.06      6.46 o 
 -13   9   3      578.12      589.24      8.72 o 
 -11   9   3        0.65        4.19      1.25 o 
  -9   9   3      230.99      239.72      4.65 o 
  -7   9   3        2.20        5.29      1.06 o 
  -5   9   3       23.94       22.79      1.51 o 
  -3   9   3        2.71        5.08      1.37 o 
  -1   9   3       81.45       66.49      3.76 o 
   1   9   3      360.37      384.06      6.20 o 
   3   9   3      232.83      208.70      3.98 o 
   5   9   3      368.83      403.72      6.03 o 
   7   9   3     1686.89     1593.56     16.13 o 
   9   9   3     1244.04     1357.10     14.38 o 
  11   9   3      172.51      195.34      4.88 o 
  13   9   3       53.95       52.09      2.91 o 
  15   9   3        6.99        9.72      1.80 o 
  17   9   3        0.06        0.68      1.64 o 
 -18  10   3       24.68       25.94      2.36 o 
 -16  10   3       52.53       57.05      2.94 o 
 -14  10   3        1.47        4.00      1.44 o 
 -12  10   3      394.16      420.21      7.80 o 
 -10  10   3        2.82        3.60      1.69 o 
  -8  10   3        0.57        4.94      1.14 o 
  -6  10   3        0.07        1.65      1.02 o 
  -4  10   3      216.54      220.47      5.20 o 
  -2  10   3       25.85       29.21      2.06 o 
   0  10   3      886.49      813.98     10.49 o 
   2  10   3      409.59      444.31      6.36 o 
   4  10   3      640.58      715.59      8.92 o 
   6  10   3      368.29      368.94      5.96 o 
   8  10   3       23.34       25.43      2.19 o 
  10  10   3       13.78        9.92      1.62 o 
  12  10   3       35.13       31.43      2.42 o 
  14  10   3        0.63       -1.21      1.21 o 
  16  10   3        0.88        2.79      1.65 o 
 -17  11   3       13.36       13.87      2.01 o 
 -15  11   3        0.00        0.21      1.56 o 
 -13  11   3        7.54        6.57      1.67 o 
 -11  11   3     1450.76     1455.29     15.17 o 
  -9  11   3     1136.51     1179.46     12.87 o 
  -7  11   3        7.39        8.07      1.54 o 
  -5  11   3       22.68       16.48      1.74 o 
  -3  11   3       40.73       59.49      3.25 o 
  -1  11   3      202.06      227.74      9.62 o 
   1  11   3      824.74      768.64     10.40 o 
   3  11   3     1315.49     1361.01     16.20 o 
   5  11   3      224.02      232.04      4.97 o 
   7  11   3        0.87        5.39      1.46 o 
   9  11   3       47.14       87.87      4.95 o 
  11  11   3        6.73       14.16      1.82 o 
  13  11   3        1.67        3.78      1.55 o 
  15  11   3       22.88       40.54      3.24 o 
 -14  12   3      176.25      182.29      4.99 o 
 -12  12   3        9.85        8.62      1.75 o 
 -10  12   3       15.87       16.08      2.08 o 
  -8  12   3        1.16        1.53      1.98 o 
  -6  12   3      404.01      413.10      7.27 o 
  -4  12   3       88.72       80.14      3.60 o 
  -2  12   3       36.85       44.96      2.93 o 
   0  12   3      720.02      756.45     65.36 o 
   2  12   3     1111.21     1069.45     25.41 o 
   4  12   3        2.09        4.98      1.35 o 
   6  12   3       12.88       18.18      2.13 o 
   8  12   3       49.98       41.40      2.82 o 
  10  12   3        2.40        1.27      1.26 o 
  12  12   3        6.76       10.03      1.61 o 
 -13  13   3       20.13       14.60      1.97 o 
 -11  13   3      153.43      159.63      5.21 o 
  -9  13   3      226.31      233.08      6.19 o 
  -7  13   3       31.89       32.07      4.01 o 
  -5  13   3        0.86        1.50      1.58 o 
  -3  13   3      466.17      437.89      8.71 o 
  -1  13   3        6.10        1.88      1.46 o 
   1  13   3      109.11      146.97      4.86 o 
   3  13   3       19.41       12.45      1.99 o 
   5  13   3      258.30      270.21     10.95 o 
   7  13   3       64.75       69.27      3.27 o 
   9  13   3       57.57       88.85      5.13 o 
  11  13   3       11.98        7.78      1.69 o 
 -10  14   3        0.02        1.91      1.82 o 
  -8  14   3       26.06       28.11      2.77 o 
  -6  14   3      317.64      278.26      8.05 o 
  -4  14   3      330.44      360.79      8.03 o 
  -2  14   3      337.60      311.57     15.26 o 
   0  14   3       72.42       69.98      5.34 o 
   2  14   3        4.77        8.20      3.32 o 
   4  14   3       63.43       65.06      3.82 o 
   6  14   3       52.99       59.96      4.88 o 
   8  14   3        0.26       -0.86      1.66 o 
  -5  15   3       32.89       32.39      3.37 o 
  -3  15   3        3.71        5.93      2.04 o 
  -1  15   3       14.15       27.32      3.32 o 
   1  15   3       46.67       66.73      5.47 o 
   3  15   3       43.15       34.79      3.96 o 
 -22   0   4       51.43       69.91      5.81 o 
 -20   0   4       20.36       11.79      4.63 o 
 -18   0   4      117.91      114.31      7.26 o 
 -16   0   4      557.00      498.76     12.88 o 
 -14   0   4       49.94       81.38      4.89 o 
 -12   0   4       11.79        7.74      1.41 o 
 -10   0   4      409.76      440.27     11.31 o 
  -8   0   4     7382.77     7695.67     74.66 o 
  -6   0   4    26990.02    29068.57    272.00 o 
  -4   0   4     9998.77     9188.70    194.54 o 
  -2   0   4       81.11       95.23      4.09 o 
   0   0   4      105.95      125.80      3.21 o 
   2   0   4       47.23       56.17      2.15 o 
   4   0   4        1.90        3.44      1.12 o 
   6   0   4       10.21       20.90      2.79 o 
   8   0   4      171.69      187.18      6.89 o 
  10   0   4      639.03      742.90     16.53 o 
  12   0   4      290.63      306.24     23.34 o 
  14   0   4       11.44       24.53      3.89 o 
  16   0   4        4.46        1.38      2.21 o 
  18   0   4        0.39        4.39      2.38 o 
  20   0   4        0.04        5.77      2.61 o 
 -23   1   4       29.26       32.15      3.18 o 
 -21   1   4       23.21       31.44      2.95 o 
 -19   1   4       10.25       11.44      2.38 o 
 -17   1   4      328.73      314.29     11.36 o 
 -15   1   4       12.69        9.91      1.37 o 
 -13   1   4        0.00       -0.67      0.67 o 
 -11   1   4      145.74      127.75      2.85 o 
  -9   1   4        0.01        1.98      1.09 o 
  -7   1   4     4140.53     4183.08     31.87 o 
  -5   1   4    10562.96    11100.43     81.31 o 
  -3   1   4      186.69      153.88      3.03 o 
  -1   1   4     1042.31     1125.21     10.18 o 
   1   1   4       14.42       25.06      1.16 o 
   3   1   4      754.91      854.52      8.21 o 
   5   1   4     2850.58     3154.77     24.92 o 
   7   1   4       43.96       42.19      1.59 o 
   9   1   4       46.08       34.09      1.82 o 
  11   1   4      111.27      123.16      3.68 o 
  13   1   4      295.38      278.97      5.84 o 
  15   1   4      107.79      104.33      4.35 o 
  17   1   4        8.41        9.98      1.92 o 
  19   1   4        0.32       -0.01      1.61 o 
 -22   2   4       14.04        7.13      2.14 o 
 -20   2   4       30.20       37.41      3.03 o 
 -18   2   4       16.92       10.19      2.03 o 
 -16   2   4      285.37      323.60      5.80 o 
 -14   2   4        8.12        1.69      1.06 o 
 -12   2   4        3.65        1.75      0.87 o 
 -10   2   4      100.53       94.79      2.25 o 
  -8   2   4        8.51       17.89      1.20 o 
  -6   2   4     3966.19     3773.80     63.59 o 
  -4   2   4      211.90      186.01      3.11 o 
  -2   2   4      253.74      230.76      3.21 o 
   0   2   4     1344.96     1215.08     10.88 o 
   2   2   4      847.16      779.53      7.48 o 
   4   2   4     1740.50     1757.80     14.97 o 
   6   2   4      390.33      345.88      4.63 o 
   8   2   4      348.03      321.87      5.11 o 
  10   2   4      160.14      143.77      3.90 o 
  12   2   4      638.66      589.73      8.96 o 
  14   2   4      509.22      472.43      8.15 o 
  16   2   4       65.59       52.37      2.92 o 
  18   2   4        0.46       -0.15      1.48 o 
  20   2   4        7.88        7.69      2.06 o 
 -21   3   4        0.20       -0.64      1.58 o 
 -19   3   4        3.82        4.31      1.35 o 
 -17   3   4        0.02        1.58      1.19 o 
 -15   3   4       43.22       56.57      2.51 o 
 -13   3   4       43.35       47.89      2.26 o 
 -11   3   4       42.09       30.65      1.68 o 
  -9   3   4        0.36        1.54      0.68 o 
  -7   3   4        0.40        2.59      0.79 o 
  -5   3   4        0.24        0.22      0.93 o 
  -3   3   4       33.59       32.48      1.25 o 
  -1   3   4        2.28       -0.29      0.52 o 
   1   3   4        8.57        1.98      1.60 o 
   3   3   4       40.17       30.53      1.44 o 
   5   3   4      204.67      222.20      3.56 o 
   7   3   4       22.76       20.64      1.54 o 
   9   3   4       80.59       94.63      3.04 o 
  11   3   4        2.21        1.68      1.32 o 
  13   3   4      562.80      547.22      8.81 o 
  15   3   4       49.58       49.16      2.97 o 
  17   3   4        3.78        3.59      1.40 o 
  19   3   4        0.07        1.90      1.74 o 
 -22   4   4        0.25       -0.07      1.85 o 
 -20   4   4        0.01       -1.14      1.14 o 
 -18   4   4       16.63       14.98      1.76 o 
 -16   4   4        0.92        2.18      1.16 o 
 -14   4   4       36.88       33.31      2.02 o 
 -12   4   4        7.31        5.64      1.03 o 
 -10   4   4       31.86       24.96      1.56 o 
  -8   4   4      308.03      245.38      4.19 o 
  -6   4   4      767.21      701.63      7.31 o 
  -4   4   4       24.01       28.27      1.21 o 
  -2   4   4      469.01      432.82      5.71 o 
   0   4   4     1773.88     1496.89     12.02 o 
   2   4   4       41.09       15.52      1.11 o 
   4   4   4      681.32      655.48      8.71 o 
   6   4   4       12.86       11.21      1.25 o 
   8   4   4        0.37        1.25      0.87 o 
  10   4   4        3.76        5.29      1.19 o 
  12   4   4      309.84      277.61      5.24 o 
  14   4   4      452.10      422.15      7.78 o 
  16   4   4        4.16        1.08      1.53 o 
  18   4   4       15.19        8.37      1.94 o 
 -21   5   4        0.20        0.62      1.35 o 
 -19   5   4        0.20        1.52      1.25 o 
 -17   5   4       77.21       70.34      4.76 o 
 -15   5   4      732.79      730.67      9.02 o 
 -13   5   4      137.43      128.47      3.19 o 
 -11   5   4       25.12       19.66      1.52 o 
  -9   5   4       13.71       15.47      1.34 o 
  -7   5   4       36.77       31.20      1.67 o 
  -5   5   4      263.14      277.31      4.57 o 
  -3   5   4        9.34        8.42      0.83 o 
  -1   5   4      251.56      265.47      3.50 o 
   1   5   4     1830.44     1816.00     20.94 o 
   3   5   4      216.56      234.87      4.23 o 
   5   5   4     1344.00     1417.52     26.55 o 
   7   5   4       58.31       51.60      2.34 o 
   9   5   4       22.24       16.34      1.59 o 
  11   5   4      241.74      269.82      5.14 o 
  13   5   4       32.25       27.51      2.07 o 
  15   5   4        6.32        5.99      2.04 o 
  17   5   4       38.09       33.39      3.60 o 
  19   5   4        0.00       -0.84      1.91 o 
 -20   6   4       15.86       23.23      2.20 o 
 -18   6   4       53.53       66.43      2.96 o 
 -16   6   4       28.13       31.58      2.29 o 
 -14   6   4        0.18        1.66      1.32 o 
 -12   6   4       56.74       59.08      2.34 o 
 -10   6   4        4.25        5.06      1.02 o 
  -8   6   4       32.15       26.94      1.67 o 
  -6   6   4     1090.19     1074.78     11.17 o 
  -4   6   4      549.03      554.16      6.25 o 
  -2   6   4      427.24      404.35      6.69 o 
   0   6   4       59.20       52.68      2.08 o 
   2   6   4      117.94       92.65      2.65 o 
   4   6   4      735.95      768.37     16.99 o 
   6   6   4      257.58      243.60      4.56 o 
   8   6   4        1.53        2.47      1.03 o 
  10   6   4        0.80        2.54      1.15 o 
  12   6   4        6.89       10.85      1.50 o 
  14   6   4        2.69        5.55      1.80 o 
  16   6   4       45.59       41.24      3.30 o 
  18   6   4       31.67       39.27      3.37 o 
 -19   7   4       20.00       19.42      2.10 o 
 -17   7   4        6.11        7.72      1.65 o 
 -15   7   4       30.00       26.80      1.92 o 
 -13   7   4      163.13      177.05      3.89 o 
 -11   7   4       17.39       21.39      1.73 o 
  -9   7   4       21.41       17.93      1.49 o 
  -7   7   4      377.40      397.28      5.78 o 
  -5   7   4       40.41       37.77      2.00 o 
  -3   7   4      169.46      172.04      3.04 o 
  -1   7   4       23.40       34.24      1.96 o 
   1   7   4     1121.09     1084.10     11.61 o 
   3   7   4        6.28        4.22      0.95 o 
   5   7   4      565.27      553.48      7.50 o 
   7   7   4      976.36     1002.04     12.56 o 
   9   7   4      699.88      654.42      9.22 o 
  11   7   4       59.96       64.87      2.80 o 
  13   7   4       57.42       57.87      2.76 o 
  15   7   4        0.17        2.91      1.73 o 
  17   7   4        2.21        1.92      1.75 o 
 -18   8   4       61.04       59.73      3.26 o 
 -16   8   4      129.32      140.26      3.74 o 
 -14   8   4        9.49       12.00      1.54 o 
 -12   8   4       44.00       43.67      2.26 o 
 -10   8   4      464.71      483.92      6.83 o 
  -8   8   4       29.99       21.53      1.66 o 
  -6   8   4       72.53       66.79      2.85 o 
  -4   8   4       13.96       22.93      1.80 o 
  -2   8   4       80.05       75.60      3.26 o 
   0   8   4       99.19       98.47      4.14 o 
   2   8   4      114.03      140.76      3.35 o 
   4   8   4       97.91       86.87      2.81 o 
   6   8   4      171.53      179.83      4.14 o 
   8   8   4       60.36       51.81      2.54 o 
  10   8   4       97.69      129.72      4.48 o 
  12   8   4        2.79        2.44      1.34 o 
  14   8   4        6.45        3.77      1.47 o 
  16   8   4       12.61       18.28      2.24 o 
 -17   9   4       73.88       84.76      3.18 o 
 -15   9   4        1.88        1.46      1.17 o 
 -13   9   4       32.36       35.42      2.40 o 
 -11   9   4       82.24       79.40      2.82 o 
  -9   9   4      188.68      203.52      4.48 o 
  -7   9   4        8.78       15.34      1.49 o 
  -5   9   4      124.81       93.36      3.68 o 
  -3   9   4      185.56      207.03      5.42 o 
  -1   9   4      230.85      220.06      7.32 o 
   1   9   4       37.00       35.22      2.10 o 
   3   9   4       17.93       17.06      1.70 o 
   5   9   4      373.69      441.30      6.85 o 
   7   9   4      135.97      155.03      4.60 o 
   9   9   4       76.26       74.89      3.00 o 
  11   9   4      207.10      192.20      5.50 o 
  13   9   4       91.83       83.11      3.57 o 
  15   9   4        0.55        0.23      1.36 o 
 -16  10   4       11.30       13.40      1.88 o 
 -14  10   4        0.27        1.40      1.24 o 
 -12  10   4       91.52      104.31      3.25 o 
 -10  10   4       22.89       21.45      1.76 o 
  -8  10   4      276.70      266.59      5.70 o 
  -6  10   4      161.31      171.75      5.20 o 
  -4  10   4      269.85      291.11     11.78 o 
  -2  10   4       66.30       53.79      3.13 o 
   0  10   4      279.96      243.76      6.58 o 
   2  10   4      319.86      360.71     10.07 o 
   4  10   4      334.47      298.44      5.48 o 
   6  10   4      981.49     1005.98     11.98 o 
   8  10   4      157.36      165.88      4.22 o 
  10  10   4      172.94      155.50      4.57 o 
  12  10   4        7.92        8.79      1.96 o 
  14  10   4       10.85       10.46      1.94 o 
 -15  11   4      206.40      224.14      6.44 o 
 -13  11   4       92.53       88.40      3.22 o 
 -11  11   4       65.31       62.42      3.20 o 
  -9  11   4      102.26      104.42      3.74 o 
  -7  11   4       14.14       17.05      2.30 o 
  -5  11   4      647.65      672.39     11.41 o 
  -3  11   4      525.71      554.53     19.80 o 
  -1  11   4        1.78        0.05      1.88 o 
   1  11   4       15.78       26.46      2.59 o 
   3  11   4      176.09      163.63      4.09 o 
   5  11   4      472.90      477.32      7.42 o 
   7  11   4       53.83       47.79      2.56 o 
   9  11   4       33.38       29.71      2.41 o 
  11  11   4        5.12        7.08      1.72 o 
  13  11   4       17.34       20.75      2.43 o 
 -12  12   4        1.40       -1.36      1.67 o 
 -10  12   4       33.34       41.89      2.80 o 
  -8  12   4      490.76      467.29     10.82 o 
  -6  12   4      397.92      403.63     10.64 o 
  -4  12   4      138.69      149.63      5.11 o 
  -2  12   4       52.25       59.43      3.46 o 
   0  12   4      161.60      135.32      4.77 o 
   2  12   4       42.85       40.71      3.62 o 
   4  12   4       65.03       81.27      3.44 o 
   6  12   4        3.26        1.85      1.36 o 
   8  12   4       13.13       10.34      1.73 o 
  10  12   4        3.76        2.76      1.47 o 
 -11  13   4      116.31      130.33      5.96 o 
  -9  13   4        0.35       -0.28      1.70 o 
  -7  13   4      189.30      210.20      6.27 o 
  -5  13   4      214.08      212.23      6.91 o 
  -3  13   4       14.23       12.67      2.16 o 
  -1  13   4       24.61       36.50      4.61 o 
   1  13   4       11.38        6.97      1.91 o 
   3  13   4        3.56        7.84      1.89 o 
   5  13   4        0.31        1.18      1.35 o 
   7  13   4       43.34       44.46      2.94 o 
  -6  14   4       81.14       82.52      4.31 o 
  -4  14   4       99.46       98.40      4.48 o 
  -2  14   4       12.74       12.63      2.20 o 
   0  14   4       34.83       30.42      2.85 o 
   2  14   4       63.64       66.71      4.85 o 
   4  14   4       19.07       29.32      7.92 o 
 -21   1   5        1.87       -1.30      1.70 o 
 -19   1   5       72.88       87.62      4.31 o 
 -17   1   5       12.88       25.82      2.87 o 
 -15   1   5       18.56       13.37      1.91 o 
 -13   1   5        4.80        6.89      1.38 o 
 -11   1   5      105.68      126.90      3.32 o 
  -9   1   5      182.82      203.08      3.99 o 
  -7   1   5     1084.85     1045.57     10.29 o 
  -5   1   5       26.14       15.27      1.81 o 
  -3   1   5        4.62        0.18      0.73 o 
  -1   1   5      718.56      670.36      7.39 o 
   1   1   5      232.43      239.95      3.94 o 
   3   1   5        2.00        2.14      1.00 o 
   5   1   5       90.83       90.96      2.75 o 
   7   1   5      180.78      208.00      4.28 o 
   9   1   5        0.14        2.79      1.24 o 
  11   1   5      195.34      216.07      5.27 o 
  13   1   5      737.08      748.11     12.99 o 
  15   1   5        7.06       11.58      2.22 o 
  17   1   5        4.74       15.60      2.52 o 
 -20   2   5       24.76       30.13      3.01 o 
 -18   2   5        2.98       -1.39      1.39 o 
 -16   2   5       18.21       17.20      1.78 o 
 -14   2   5      161.91      153.83      4.44 o 
 -12   2   5       57.92       54.58      2.53 o 
 -10   2   5        1.97        1.83      0.95 o 
  -8   2   5     1262.07     1211.50     42.94 o 
  -6   2   5     1346.70     1305.10     14.40 o 
  -4   2   5      180.21      177.59      3.05 o 
  -2   2   5       17.80       17.52      1.47 o 
   0   2   5       16.69       13.54      1.20 o 
   2   2   5       26.34       36.88      1.71 o 
   4   2   5      484.04      420.68      5.56 o 
   6   2   5      411.80      492.37      7.89 o 
   8   2   5      111.98       77.79      3.79 o 
  10   2   5       88.60      108.96      3.73 o 
  12   2   5       23.31       24.47      2.39 o 
  14   2   5      110.06      117.67      4.85 o 
  16   2   5        6.38        3.78      1.82 o 
  18   2   5       19.51       20.89      2.83 o 
 -21   3   5       16.78       19.47      3.04 o 
 -19   3   5       66.80       56.23      3.53 o 
 -17   3   5      246.92      249.74      5.46 o 
 -15   3   5        2.56        1.63      1.13 o 
 -13   3   5       10.10       13.07      1.58 o 
 -11   3   5        0.95        0.66      0.96 o 
  -9   3   5        7.48       17.23      1.72 o 
  -7   3   5      134.97      144.29      3.07 o 
  -5   3   5       18.01       15.34      1.41 o 
  -3   3   5      438.41      401.30      4.86 o 
  -1   3   5      251.33      266.45      4.77 o 
   1   3   5      107.31      114.71      5.48 o 
   3   3   5       65.05       90.79      2.73 o 
   5   3   5      843.65      792.87      9.58 o 
   7   3   5        0.79        0.30      1.14 o 
   9   3   5       56.21       64.99      4.71 o 
  11   3   5        4.36        4.54      1.63 o 
  13   3   5       61.91       65.09      3.48 o 
  15   3   5        2.77        5.46      1.55 o 
  17   3   5        1.90        2.85      1.77 o 
 -20   4   5        2.14        3.37      1.84 o 
 -18   4   5       30.38       28.95      2.22 o 
 -16   4   5       17.31       16.13      1.81 o 
 -14   4   5      543.67      537.64      8.31 o 
 -12   4   5       28.02       20.18      1.85 o 
 -10   4   5       12.36       11.73      1.27 o 
  -8   4   5      227.22      236.19      4.46 o 
  -6   4   5      404.08      383.09      6.05 o 
  -4   4   5       40.28       38.88      1.71 o 
  -2   4   5        0.32       -0.50      0.84 o 
   0   4   5      197.50      199.07      3.57 o 
   2   4   5     1307.22     1307.82     13.58 o 
   4   4   5      380.33      382.67      6.49 o 
   6   4   5       17.19       16.75      1.61 o 
   8   4   5      845.78      885.81     12.22 o 
  10   4   5      446.89      432.36      7.86 o 
  12   4   5       31.48       27.76      2.58 o 
  14   4   5       43.13       36.44      2.75 o 
  16   4   5        1.20       -1.02      1.50 o 
 -19   5   5        1.35       -0.63      1.89 o 
 -17   5   5        3.74        4.39      1.52 o 
 -15   5   5       43.15       38.61      3.16 o 
 -13   5   5        3.11       -0.72      1.10 o 
 -11   5   5      269.58      235.31      4.59 o 
  -9   5   5        4.35        2.99      1.06 o 
  -7   5   5      241.30      256.32      4.68 o 
  -5   5   5       84.13       86.15      2.40 o 
  -3   5   5      207.88      202.34      4.35 o 
  -1   5   5     1240.58     1197.72     12.70 o 
   1   5   5      119.00      129.23      3.28 o 
   3   5   5      143.66      132.81      3.43 o 
   5   5   5      122.35      109.93      3.19 o 
   7   5   5      653.40      639.05      8.67 o 
   9   5   5       25.94       36.62      2.66 o 
  11   5   5      800.88      761.22     11.36 o 
  13   5   5       15.52        6.66      2.12 o 
  15   5   5        1.69       -0.60      1.21 o 
  17   5   5       18.09       19.32      2.43 o 
 -18   6   5       16.29       20.14      2.80 o 
 -16   6   5        9.17        9.81      1.61 o 
 -14   6   5      100.26       90.72      3.43 o 
 -12   6   5      450.64      488.99      7.25 o 
 -10   6   5        0.73       -0.81      0.90 o 
  -8   6   5        0.12       -0.57      0.87 o 
  -6   6   5      339.77      302.21      5.04 o 
  -4   6   5      893.82      933.21     11.53 o 
  -2   6   5        1.06        0.28      0.95 o 
   0   6   5      121.95      124.65      3.19 o 
   2   6   5      151.23      156.10      3.64 o 
   4   6   5      131.16      127.75      3.46 o 
   6   6   5       59.24       43.14      2.34 o 
   8   6   5       80.89       94.24      3.21 o 
  10   6   5      199.89      186.12      5.11 o 
  12   6   5        0.01        0.67      1.38 o 
  14   6   5        7.28        7.58      1.78 o 
  16   6   5        1.07       -2.30      2.30 o 
 -17   7   5       15.27       13.15      1.86 o 
 -15   7   5       38.22       42.51      2.57 o 
 -13   7   5       97.01      110.00      4.13 o 
 -11   7   5      170.46      160.16      3.90 o 
  -9   7   5      324.90      332.35      5.63 o 
  -7   7   5      108.06      101.94      3.29 o 
  -5   7   5        0.00        3.05      1.30 o 
  -3   7   5      382.88      333.39      7.18 o 
  -1   7   5       83.82       94.24      3.27 o 
   1   7   5        8.90       16.87      1.58 o 
   3   7   5      280.49      297.34      5.37 o 
   5   7   5      313.54      341.95      6.01 o 
   7   7   5      556.79      549.62      8.77 o 
   9   7   5        0.03       -0.37      1.15 o 
  11   7   5       11.07       16.15      2.17 o 
  13   7   5        1.31        3.66      1.58 o 
  15   7   5        0.10       -0.65      1.71 o 
 -16   8   5        0.26        0.99      1.30 o 
 -14   8   5       56.34       53.99      3.43 o 
 -12   8   5       58.22       60.33      2.60 o 
 -10   8   5       11.55       11.14      1.43 o 
  -8   8   5      111.26      113.22      4.85 o 
  -6   8   5      300.17      265.58     16.59 o 
  -4   8   5       42.33       36.25      2.75 o 
  -2   8   5       29.59       26.15      2.45 o 
   0   8   5       28.05       28.38      2.23 o 
   2   8   5       15.63       10.97      1.69 o 
   4   8   5      411.79      423.31      6.82 o 
   6   8   5       26.93       32.09      2.25 o 
   8   8   5      159.76      154.57      4.13 o 
  10   8   5       56.87       56.74      3.14 o 
  12   8   5       58.67       58.98      3.42 o 
  14   8   5        6.01        5.53      1.89 o 
 -15   9   5      109.51      114.86      3.68 o 
 -13   9   5       49.98       57.57      3.15 o 
 -11   9   5        7.86        8.88      1.55 o 
  -9   9   5       11.62       13.89      2.03 o 
  -7   9   5        0.07       -1.26      1.26 o 
  -5   9   5      159.18      153.52      4.98 o 
  -3   9   5       14.23       20.60      2.40 o 
  -1   9   5        1.24        0.17      1.28 o 
   1   9   5        0.23       -0.55      1.71 o 
   3   9   5      475.12      488.47      7.50 o 
   5   9   5      934.09      950.90     11.80 o 
   7   9   5        5.27        5.57      1.39 o 
   9   9   5       80.10       77.99      3.19 o 
  11   9   5       11.85       12.01      1.77 o 
  13   9   5        4.19        2.01      2.38 o 
 -14  10   5       72.55       79.41      3.25 o 
 -12  10   5       42.84       45.33      3.11 o 
 -10  10   5        0.26        3.44      1.55 o 
  -8  10   5       16.11       21.61      2.47 o 
  -6  10   5        4.18       10.26      2.36 o 
  -4  10   5       54.68       49.22      3.20 o 
  -2  10   5      874.79      837.97     13.47 o 
   0  10   5        0.18        2.43      1.62 o 
   2  10   5      464.38      497.47      9.85 o 
   4  10   5       14.72       13.77      1.77 o 
   6  10   5       28.74       29.79      2.25 o 
   8  10   5        8.61        9.23      1.59 o 
  10  10   5        9.59       17.45      2.15 o 
 -13  11   5      509.96      529.46     10.41 o 
 -11  11   5      128.57      125.72      4.89 o 
  -9  11   5        0.13        1.10      1.43 o 
  -7  11   5       17.46       11.63      2.12 o 
  -5  11   5        5.43        7.40      1.89 o 
  -3  11   5      112.77      131.68      5.37 o 
  -1  11   5      220.19      222.36      6.42 o 
   1  11   5      216.57      213.47      8.42 o 
   3  11   5       54.66       64.00      3.73 o 
   5  11   5        0.30        3.33      1.23 o 
   7  11   5        0.26       -0.12      1.23 o 
   9  11   5        7.61        3.15      1.49 o 
 -10  12   5       16.08       13.36      3.14 o 
  -8  12   5      134.61      133.66      5.12 o 
  -6  12   5        3.64        7.96      1.95 o 
  -4  12   5      118.55      120.09      4.78 o 
  -2  12   5      646.40      649.80     12.05 o 
   0  12   5      255.17      263.27      7.57 o 
   2  12   5        8.08       10.05      1.96 o 
   4  12   5        5.14        2.80      1.69 o 
   6  12   5       22.84       26.16      2.35 o 
  -5  13   5       83.37       81.71      5.33 o 
  -3  13   5        4.51        3.32      1.80 o 
  -1  13   5        1.14        1.47      1.64 o 
   1  13   5       74.52       89.91      4.42 o 
   3  13   5      118.78      116.31      4.96 o 
 -18   0   6       81.55       71.30      5.76 o 
 -16   0   6        2.82        2.92      2.16 o 
 -14   0   6        1.94       -1.53      1.53 o 
 -12   0   6        3.85        4.62      5.76 o 
 -10   0   6     2344.65     2235.63     29.97 o 
  -8   0   6     2874.88     2839.44     36.20 o 
  -6   0   6        0.07        0.76      1.61 o 
  -4   0   6      112.71      118.59      6.35 o 
  -2   0   6        3.93        5.46      1.78 o 
   0   0   6       64.13       78.72      4.00 o 
   2   0   6      534.79      542.54     10.92 o 
   4   0   6       64.23       60.78      3.64 o 
   6   0   6      150.67      169.17      5.83 o 
   8   0   6        0.56        6.14      2.24 o 
  10   0   6      202.96      209.38      8.98 o 
  12   0   6        1.79        5.25      4.73 o 
  14   0   6        1.20        3.11      2.55 o 
 -19   1   6        9.68        8.77      2.19 o 
 -17   1   6        4.90        5.56      1.84 o 
 -15   1   6        6.10        7.39      1.73 o 
 -13   1   6       16.08       10.46      1.67 o 
 -11   1   6      249.00      239.69      5.37 o 
  -9   1   6     3808.74     3562.77     31.02 o 
  -7   1   6      792.54      690.38     15.41 o 
  -5   1   6      252.08      230.99      4.52 o 
  -3   1   6        4.98        2.18      1.03 o 
  -1   1   6       28.05       34.02      2.07 o 
   1   1   6      322.30      329.58      5.69 o 
   3   1   6      130.28      114.13      4.47 o 
   5   1   6       17.53       17.66      2.13 o 
   7   1   6       55.80       58.63      3.05 o 
   9   1   6        1.08       -0.49      1.37 o 
  11   1   6      124.24      146.08      5.49 o 
  13   1   6        0.02       -0.34      1.59 o 
  15   1   6        1.82       -0.05      1.73 o 
 -18   2   6       54.21       49.55      3.64 o 
 -16   2   6       21.18       24.90      2.73 o 
 -14   2   6       52.09       64.65      3.26 o 
 -12   2   6        7.89       10.49      1.62 o 
 -10   2   6      285.18      277.53      5.78 o 
  -8   2   6       12.49       27.83      3.12 o 
  -6   2   6        2.06        9.38      2.09 o 
  -4   2   6       10.47        6.69      1.34 o 
  -2   2   6       30.62       37.50      2.11 o 
   0   2   6      150.41      172.18      3.94 o 
   2   2   6      461.36      402.21      7.25 o 
   4   2   6       11.08        7.63      1.72 o 
   6   2   6       15.54       21.16      2.11 o 
   8   2   6      172.32      146.85      5.64 o 
  10   2   6      190.07      181.49      5.24 o 
  12   2   6      179.29      169.06      5.92 o 
  14   2   6        3.66        4.89      1.89 o 
 -19   3   6        0.67        2.56      1.84 o 
 -17   3   6        1.83        3.97      2.20 o 
 -15   3   6       27.88       25.55      2.15 o 
 -13   3   6        2.92        5.97      1.43 o 
 -11   3   6        2.39        0.72      1.48 o 
  -9   3   6        1.06        1.37      1.24 o 
  -7   3   6       74.66       77.26      2.96 o 
  -5   3   6       63.00       63.52      2.55 o 
  -3   3   6        0.45        0.64      0.96 o 
  -1   3   6       31.98       33.35      2.02 o 
   1   3   6      247.14      241.33      4.80 o 
   3   3   6       12.22       12.53      1.78 o 
   5   3   6       46.13       52.13      4.43 o 
   7   3   6       15.20       16.93      2.10 o 
   9   3   6      287.28      275.63      8.09 o 
  11   3   6      465.39      485.67      9.10 o 
  13   3   6        0.13       -0.70      2.34 o 
  15   3   6        0.04        1.47      1.75 o 
 -18   4   6        9.33       12.14      1.85 o 
 -16   4   6        0.52       -0.69      1.08 o 
 -14   4   6        4.92        9.69      1.53 o 
 -12   4   6        0.80       -0.33      1.16 o 
 -10   4   6        4.06        3.29      1.38 o 
  -8   4   6       24.27       18.28      1.76 o 
  -6   4   6        0.10       -0.28      0.81 o 
  -4   4   6        5.70       11.19      1.46 o 
  -2   4   6      132.57      126.13      3.81 o 
   0   4   6      113.07      108.59      3.24 o 
   2   4   6      133.71      123.07      3.54 o 
   4   4   6        4.76       11.62      1.84 o 
   6   4   6        2.01        3.67      1.51 o 
   8   4   6       28.83       32.89      2.93 o 
  10   4   6      274.64      254.64      6.41 o 
  12   4   6       41.48       44.64      3.17 o 
  14   4   6        5.94       10.60      2.19 o 
 -17   5   6       92.05       91.33      3.64 o 
 -15   5   6        0.44       -1.31      1.31 o 
 -13   5   6        5.67       10.57      1.64 o 
 -11   5   6       42.18       50.93      3.01 o 
  -9   5   6      163.99      171.86      4.51 o 
  -7   5   6        7.34        9.35      1.52 o 
  -5   5   6        1.29        0.93      1.33 o 
  -3   5   6        3.20        3.46      1.28 o 
  -1   5   6        8.13        7.82      1.53 o 
   1   5   6      218.43      204.73      4.47 o 
   3   5   6      100.35       85.97      3.29 o 
   5   5   6       14.49       18.42      2.09 o 
   7   5   6        6.00        4.76      1.58 o 
   9   5   6       41.66       55.58      3.37 o 
  11   5   6        0.47        0.24      1.70 o 
  13   5   6        1.00        1.26      1.61 o 
 -16   6   6        2.09        0.98      2.18 o 
 -14   6   6       26.90       30.63      2.42 o 
 -12   6   6        0.65        0.35      1.26 o 
 -10   6   6       25.53       27.75      2.20 o 
  -8   6   6      208.61      192.07      4.77 o 
  -6   6   6       16.97       22.30      3.81 o 
  -4   6   6        1.29        6.43      1.60 o 
  -2   6   6       11.14       14.89      1.90 o 
   0   6   6      277.52      255.99      5.76 o 
   2   6   6        3.93        4.70      1.30 o 
   4   6   6       66.28       74.04      3.00 o 
   6   6   6       42.92       54.26      4.23 o 
   8   6   6        8.18        7.93      1.88 o 
  10   6   6        0.00       -1.08      1.41 o 
  12   6   6        2.86        1.72      2.28 o 
 -15   7   6        0.00       -0.28      1.16 o 
 -13   7   6       18.54       15.64      1.81 o 
 -11   7   6       11.16        9.54      2.49 o 
  -9   7   6       16.66       18.27      1.91 o 
  -7   7   6       12.60        9.47      1.82 o 
  -5   7   6      117.20      129.84      4.68 o 
  -3   7   6      186.80      172.52      5.80 o 
  -1   7   6        0.93       -0.06      1.20 o 
   1   7   6       86.24       84.45      3.61 o 
   3   7   6      498.08      544.16     12.62 o 
   5   7   6        8.50        9.78      2.02 o 
   7   7   6      147.86      151.99      4.85 o 
   9   7   6       18.48       13.48      2.18 o 
  11   7   6        0.07        2.53      1.70 o 
 -14   8   6       35.57       34.63      2.52 o 
 -12   8   6       64.12       62.69      3.11 o 
 -10   8   6       24.12       24.83      2.64 o 
  -8   8   6        1.78        0.91      1.38 o 
  -6   8   6       14.68       14.20      2.09 o 
  -4   8   6       64.31       54.66      3.82 o 
  -2   8   6        0.10        1.02      1.25 o 
   0   8   6      154.75      132.28      4.87 o 
   2   8   6        0.09        1.92      1.40 o 
   4   8   6       15.92       35.43      2.42 o 
   6   8   6       30.22       25.47      2.19 o 
   8   8   6      152.28      164.30      5.26 o 
  10   8   6        6.18       10.66      2.08 o 
 -13   9   6       14.98       18.77      2.45 o 
 -11   9   6        1.28        2.55      2.65 o 
  -9   9   6       33.29       29.16      2.92 o 
  -7   9   6      111.20      104.39      4.34 o 
  -5   9   6       35.39       32.63      2.88 o 
  -3   9   6        8.00        6.85      1.75 o 
  -1   9   6        0.06       -0.14      1.42 o 
   1   9   6       40.79       36.23      3.21 o 
   3   9   6       35.47       51.05      3.67 o 
   5   9   6       14.26       20.26      2.10 o 
   7   9   6       30.10       27.97      2.30 o 
   9   9   6      101.88      117.20      4.65 o 
 -10  10   6      151.46      144.82      7.41 o 
  -8  10   6       12.95       12.49      2.28 o 
  -6  10   6      105.22      107.19      4.95 o 
  -4  10   6        6.06        9.03      1.85 o 
  -2  10   6      112.99      105.17      4.60 o 
   0  10   6      203.14      197.33      6.22 o 
   2  10   6      229.00      251.11      7.06 o 
   4  10   6      248.58      244.64      6.96 o 
   6  10   6      115.44      136.92      4.20 o 
  -7  11   6      237.57      254.27      7.21 o 
  -5  11   6       14.09       17.83      2.48 o 
  -3  11   6        0.57        3.05      1.70 o 
  -1  11   6        0.13       -1.52      1.52 o 
   1  11   6       96.37       98.83      4.75 o 
   3  11   6       38.26       49.22      3.62 o 
 -15   1   7        1.44        2.32      1.54 o 
 -13   1   7        0.27        2.99      1.66 o 
 -11   1   7      308.24      289.43      7.00 o 
  -9   1   7      101.95       89.97      3.18 o 
  -7   1   7        1.49        2.75      1.28 o 
  -5   1   7       35.28       45.96      3.07 o 
  -3   1   7        0.44        0.33      1.28 o 
  -1   1   7       70.59       89.33      3.21 o 
   1   1   7        1.02        0.58      1.27 o 
   3   1   7       25.95       36.97      2.72 o 
   5   1   7       28.79       40.89      3.24 o 
   7   1   7       21.52       26.46      4.57 o 
   9   1   7      261.08      276.70      7.82 o 
  11   1   7       53.37       42.82      3.62 o 
 -16   2   7       27.80       27.60      2.91 o 
 -14   2   7        0.16        0.92      1.57 o 
 -12   2   7       48.78       50.91      2.94 o 
 -10   2   7      281.50      253.94      6.52 o 
  -8   2   7       13.04       11.99      1.97 o 
  -6   2   7       16.71       17.12      1.94 o 
  -4   2   7       10.94        5.37      1.58 o 
  -2   2   7       27.10       35.87      2.65 o 
   0   2   7      172.04      176.95      4.92 o 
   2   2   7      197.65      196.78      5.25 o 
   4   2   7       27.87       34.19      2.65 o 
   6   2   7       68.00       64.64      3.45 o 
   8   2   7        0.76       -0.66      1.75 o 
  10   2   7        9.85       15.04      2.66 o 
  12   2   7        0.01        1.94      1.54 o 
 -15   3   7        1.70        1.30      1.51 o 
 -13   3   7        0.27       -0.46      1.50 o 
 -11   3   7       12.99        9.10      1.86 o 
  -9   3   7       94.54       97.68      4.11 o 
  -7   3   7        0.24        0.32      1.31 o 
  -5   3   7       41.79       41.50      2.44 o 
  -3   3   7      138.72      147.59      5.20 o 
  -1   3   7       19.64       23.35      2.57 o 
   1   3   7       47.96       49.18      2.99 o 
   3   3   7       19.05       17.89      2.15 o 
   5   3   7        6.77        3.99      1.57 o 
   7   3   7      114.76      139.38      4.85 o 
   9   3   7        3.99        5.33      2.54 o 
  11   3   7       32.19       34.50      3.57 o 
 -14   4   7        0.21        1.89      1.29 o 
 -12   4   7       10.81       13.66      2.09 o 
 -10   4   7       44.71       49.92      3.26 o 
  -8   4   7        0.03        2.71      1.54 o 
  -6   4   7        0.69        0.52      1.29 o 
  -4   4   7      192.15      170.93      4.73 o 
  -2   4   7       51.71       59.48      3.63 o 
   0   4   7      216.92      202.32      6.18 o 
   2   4   7        8.44        6.65      1.90 o 
   4   4   7      157.78      171.10      6.91 o 
   6   4   7      167.03      157.25      5.05 o 
   8   4   7       18.11       18.76      2.52 o 
  10   4   7       15.85       20.16      2.53 o 
 -13   5   7       10.95       12.24      1.97 o 
 -11   5   7       27.40       20.49      2.33 o 
  -9   5   7       26.71       30.08      2.68 o 
  -7   5   7       81.92       83.31      4.07 o 
  -5   5   7      301.65      284.54      8.48 o 
  -3   5   7       39.94       41.08      2.77 o 
  -1   5   7        0.74        1.26      1.58 o 
   1   5   7       11.25        9.77      2.19 o 
   3   5   7       43.61       48.62      3.15 o 
   5   5   7       64.72       66.04      3.64 o 
   7   5   7      212.78      203.83      5.90 o 
   9   5   7      151.20      162.30      6.01 o 
 -12   6   7       11.30       11.70      2.00 o 
 -10   6   7       11.56       18.70      3.65 o 
  -8   6   7       66.30       69.76      3.90 o 
  -6   6   7       27.39       28.66      3.09 o 
  -4   6   7       35.54       35.98      3.04 o 
  -2   6   7      182.33      174.36      5.55 o 
   0   6   7       12.06       13.87      2.59 o 
   2   6   7        0.18       -1.60      1.72 o 
   4   6   7       52.20       47.26      3.16 o 
   6   6   7      217.17      238.57      7.11 o 
   8   6   7        3.04        5.33      1.95 o 
 -11   7   7       17.24       22.98      4.50 o 
  -9   7   7       28.53       36.01      3.63 o 
  -7   7   7      101.75       94.71      4.50 o 
  -5   7   7       67.69       58.41      4.52 o 
  -3   7   7        4.46        6.69      1.76 o 
  -1   7   7       19.59       14.89      2.31 o 
   1   7   7        0.00        0.85      1.80 o 
   3   7   7      141.82      148.01      5.78 o 
   5   7   7       16.24       13.97      2.32 o 
   7   7   7        0.77        1.17      1.81 o 
 -10   8   7       26.16       31.01      2.94 o 
  -8   8   7       37.87       43.03      4.05 o 
  -6   8   7        1.41        3.23      1.66 o 
  -4   8   7        3.98        5.75      1.80 o 
  -2   8   7       30.72       28.38      3.85 o 
   0   8   7       40.63       37.90      3.26 o 
   2   8   7      142.53      154.81      5.68 o 
   4   8   7      158.54      161.00      6.25 o 
  -7   9   7       21.33       20.14      2.56 o 
  -5   9   7        0.02        1.15      1.63 o 
  -3   9   7        3.46        2.79      1.78 o 
  -1   9   7        7.41        8.02      2.36 o 
   1   9   7      170.17      189.77      6.29 o 
   3   9   7       93.30       90.00      5.42 o 
 -10   0   8        9.07        6.67      4.41 o 
  -8   0   8        7.49        7.37      2.46 o 
  -6   0   8       16.60       20.17      4.41 o 
  -4   0   8       26.40       26.86      4.02 o 
  -2   0   8       95.99       91.54      6.40 o 
   0   0   8      224.79      231.49     14.31 o 
   2   0   8       38.41       54.80      5.34 o 
   4   0   8        1.88        8.36      2.89 o 
   6   0   8       44.56       45.91      5.37 o 
 -11   1   8      804.58      709.66     17.30 o 
  -9   1   8        1.72       -0.91      1.88 o 
  -7   1   8       34.77       22.87      2.48 o 
  -5   1   8        0.20        1.32      1.53 o 
  -3   1   8       30.31       29.86      3.01 o 
  -1   1   8       24.85       23.68      3.88 o 
   1   1   8        0.10        0.89      1.71 o 
   3   1   8        7.07       10.69      3.03 o 
   5   1   8       16.17       12.21      2.73 o 
 -10   2   8       20.48       24.54      3.17 o 
  -8   2   8        7.10        4.29      2.06 o 
  -6   2   8        2.15        1.99      2.42 o 
  -4   2   8        0.11        3.97      2.37 o 
  -2   2   8      112.67      118.10      5.65 o 
   0   2   8       22.20       21.33      3.23 o 
   2   2   8        3.22        3.96      3.21 o 
   4   2   8        0.01        1.48      2.22 o 
   6   2   8       50.63       53.94      5.88 o 
  -9   3   8        1.62        0.64      1.61 o 
  -7   3   8        0.21        0.76      7.32 o 
  -5   3   8        1.28       -1.65      2.53 o 
  -3   3   8       25.65       24.91      3.25 o 
  -1   3   8        2.02        2.11      2.44 o 
   1   3   8       16.76       23.83      2.86 o 
   3   3   8       12.49       14.51      2.65 o 
   5   3   8       33.28       43.06      3.25 o 
  -8   4   8        6.12        4.40      2.17 o 
  -6   4   8        0.11        1.10      3.34 o 
  -4   4   8       63.63       59.63      7.69 o 
  -2   4   8       35.16       29.83      3.73 o 
   0   4   8       10.17        7.29      2.07 o 
   2   4   8       22.00       33.34      3.45 o 
   4   4   8        7.93        8.92      3.35 o 
  -7   5   8        0.28        0.70      2.43 o 
  -5   5   8        2.67        4.28      3.32 o 
  -3   5   8        3.84        4.86      2.88 o 
  -1   5   8        5.88        3.17      1.93 o 
   1   5   8        0.07        0.97      2.14 o 
   3   5   8        0.03       -1.81      1.81 o 
  -4   6   8        2.49        1.59      2.04 o 
  -2   6   8       28.27       25.03      3.59 o 
   0   6   8        2.84       -0.55      2.25 o 
                                                 
